# Supplementary material for: [(2R,3S)-Butane-1,2,3,4-tetraol-κ3 O 1,O 2,O 3](ethanol-κO)tris­(nitrato-κ2 O,O′)samarium(III)
Source: Acta Crystallogr Sect E Struct Rep Online. 2013 Mar 2;69(Pt 4):m182–3. doi: 10.1107/S1600536813003255 (PMC3629469; doi:10.1107/S1600536813003255)
Supplement: Supplementary file 1 [file e-69-0m182-sup1.cif]

##############################################################################
#                                                                            #
# This CIF contains the data in a paper accepted for publication in          #
# Acta Crystallographica Section E. It conforms to the requirements of       #
# Notes for Authors for Acta Crystallographica Section E, and has been       #
# peer reviewed under the auspices of the IUCr Commission on Journals.       #
#                                                                            #
# Full details of the Crystallographic Information File format               #
# are given in the paper "The Crystallographic Information File (CIF):       #
# a New Standard Archive File for Crystallography" by S. R. Hall, F. H.      #
# Allen and I. D. Brown [Acta Cryst. (1991), A47, 655-685].                  #
#                                                                            #
# The current version of the core CIF dictionary is obtainable from          #
# ftp://ftp.iucr.org/pub/cif_core.dic.                                       #
#                                                                            #
# Software is freely available for graphical display of the structure(s)     #
# in this CIF. For information consult the CIF software page                 #
# http://www.iucr.org/resources/cif/software.                                #
#                                                                            #
# This file may be used for bona fide research purposes within the           #
# scientific community so long as proper attribution is given to the journal # 
# article from which it was obtained.                                        #
#                                                                            #
##############################################################################
data_global
_audit_creation_method     'form.cif (version 2.0)'
_journal_data_validation_number     ?
_journal_date_recd_electronic     2012-12-04
_journal_date_accepted     2013-01-31
_journal_name_full     'Acta Crystallographica, Section E'
_journal_year     2013
_journal_volume     69
_journal_issue      4
_journal_page_first     m182
_journal_page_last     m183
_journal_paper_category     QM
_journal_paper_doi     10.1107/S1600536813003255
_journal_coeditor_code     WM2711
_publ_contact_author_name     'Prof. Li-min Yang'
_publ_contact_author_address
;
State Key Laboratory of Nuclear Physics and Technology
Institute of Heavy Ion Physics
School of Physics
Peking University
Beijing
People's Republic of China
;
_publ_contact_author_email     yanglm@pku.edu.cn
_publ_section_title
;\
[(2<i>R</i>,3<i>S</i>)-Butane-1,2,3,4-tetraol-\k^3^<i>O</i>^1^,<i>O</i>^2^,\
<i>O</i>^3^](ethanol-\k<i>O</i>)tris(nitrato-\k^2^<i>O</i>,<i>O</i>')\
samarium(III)
;
loop_
    _publ_author_name
    _publ_author_address
    'Jun-Hui Xue'
;
Chemical Engineering College
Inner Mongolia University of Technology
People's Republic of China
;
    'Xiao-Hui Hua'
;
Beijing National Laboratory for Molecular Sciences
The State Key Laboratory of Rare Earth Materials Chemistry and Applications
College of Chemistry and Molecular Engineering
Peking University
Beijing
People's Republic of China
;
    'Li-Min Yang'
;
State Key Laboratory of Nuclear Physics and Technology
Institute of Heavy Ion Physics
School of Physics
Peking University
Beijing
People's Republic of China
;
    'Yi-Zhuang Xu'
;
Beijing National Laboratory for Molecular Sciences
The State Key Laboratory of Rare Earth Materials Chemistry and Applications
College of Chemistry and Molecular Engineering
Peking University
Beijing
People's Republic of China
;
    'Jin-Guang Wu'
;
Beijing National Laboratory for Molecular Sciences
The State Key Laboratory of Rare Earth Materials Chemistry and Applications
College of Chemistry and Molecular Engineering
Peking University
Beijing
People's Republic of China
;
data_I
_audit_creation_method     SHELXL-97
_chemical_name_systematic
;\
[(2<i>R</i>,3<i>S</i>)-Butane-1,2,3,4-tetraol-\
\k^3^<i>O</i>^1^,<i>O</i>^2^,<i>O</i>^3^](ethanol-\k<i>O</i>)tris(nitrato-\
\k^2^<i>O</i>,<i>O</i>')samarium(III)
;
_chemical_name_common     ?
_chemical_formula_moiety     'C6 H16 N3 O14 Sm'
_chemical_formula_sum     'C6 H16 N3 O14 Sm'
_chemical_formula_iupac     '[Sm (N O3)3 (C2 H6 O) (C4 H10 O4)]'
_chemical_formula_weight     504.57
_chemical_melting_point     ?
_symmetry_cell_setting     monoclinic
_symmetry_space_group_name_H-M     'P 21/c'
_symmetry_space_group_name_Hall     '-P 2ybc'
loop_
    _symmetry_equiv_pos_as_xyz
    'x, y, z'
    '-x, y+1/2, -z+1/2'
    '-x, -y, -z'
    'x, -y-1/2, z-1/2'
_cell_length_a     7.8537(16)
_cell_length_b     12.875(3)
_cell_length_c     15.252(3)
_cell_angle_alpha     90.00
_cell_angle_beta     100.92(3)
_cell_angle_gamma     90.00
_cell_volume     1514.4(5)
_cell_formula_units_Z     4
_cell_measurement_reflns_used     5882
_cell_measurement_theta_min     1.3597
_cell_measurement_theta_max     27.4820
_cell_measurement_temperature     173(2)
_exptl_crystal_description     'block'
_exptl_crystal_colour     'colorless'
_exptl_crystal_size_max     0.27
_exptl_crystal_size_mid     0.21
_exptl_crystal_size_min     0.16
_exptl_crystal_density_diffrn     2.213
_exptl_crystal_density_meas     ?
_exptl_crystal_density_method     'not measured'
_exptl_crystal_F_000     988
_exptl_absorpt_coefficient_mu     3.960
_exptl_absorpt_correction_type     multi-scan
_exptl_absorpt_process_details     '(<i>CrystalClear</i>; Rigaku, 2007)'
_exptl_absorpt_correction_T_min     0.4878
_exptl_absorpt_correction_T_max     1.0000
_exptl_special_details
;
;
_diffrn_ambient_temperature     173(2)
_diffrn_radiation_type     MoK\a
_diffrn_radiation_wavelength     0.71073
_diffrn_radiation_source     'fine-focus sealed tube'
_diffrn_radiation_monochromator     graphite
_diffrn_measurement_device_type     'Rigaku Saturn724+ CCD'
_diffrn_measurement_method     '\w scans fixed at = 45\%'
_diffrn_detector_area_resol_mean     28.5714
_diffrn_reflns_number     10349
_diffrn_reflns_av_R_equivalents     0.0345
_diffrn_reflns_av_sigmaI/netI     0.0331
_diffrn_reflns_theta_min     2.09
_diffrn_reflns_theta_max     27.48
_diffrn_reflns_theta_full     27.48
_diffrn_measured_fraction_theta_max     0.993
_diffrn_measured_fraction_theta_full     0.993
_diffrn_reflns_limit_h_min     -10
_diffrn_reflns_limit_h_max     10
_diffrn_reflns_limit_k_min     -16
_diffrn_reflns_limit_k_max     15
_diffrn_reflns_limit_l_min     -19
_diffrn_reflns_limit_l_max     19
_diffrn_standards_number     0
_diffrn_standards_interval_count     .
_diffrn_standards_interval_time     .
_diffrn_standards_decay_%     ?
_refine_special_details
;
 Refinement of F^2^ against ALL reflections.  The weighted R-factor wR and
 goodness of fit S are based on F^2^, conventional R-factors R are based
 on F, with F set to zero for negative F^2^. The threshold expression of
 F^2^ > 2sigma(F^2^) is used only for calculating R-factors(gt) etc. and is
 not relevant to the choice of reflections for refinement.  R-factors based
 on F^2^ are statistically about twice as large as those based on F, and R-
 factors based on ALL data will be even larger.
;
_reflns_number_total     3446
_reflns_number_gt     3315
_reflns_threshold_expression     I>2sigma(I)
_refine_ls_structure_factor_coef     Fsqd
_refine_ls_matrix_type     full
_refine_ls_R_factor_all     0.0313
_refine_ls_R_factor_gt     0.0294
_refine_ls_wR_factor_gt     0.0563
_refine_ls_wR_factor_ref     0.0571
_refine_ls_goodness_of_fit_ref     1.220
_refine_ls_restrained_S_all     1.220
_refine_ls_number_reflns     3446
_refine_ls_number_parameters     218
_refine_ls_number_restraints     0
_refine_ls_hydrogen_treatment     constr
_refine_ls_weighting_scheme     calc
_refine_ls_weighting_details
         'calc w=1/[\s^2^(Fo^2^)+(0.0100P)^2^+2.6923P] where P=(Fo^2^+2Fc^2^)/3'
_atom_sites_solution_hydrogens     geom
_atom_sites_solution_primary     direct
_atom_sites_solution_secondary     difmap
_refine_ls_shift/su_max     0.001
_refine_ls_shift/su_mean     0.000
_refine_diff_density_max     1.326
_refine_diff_density_min     -0.716
_refine_ls_extinction_method     none
_refine_ls_extinction_coef     ?
loop_
    _atom_type_symbol
    _atom_type_description
    _atom_type_scat_dispersion_real
    _atom_type_scat_dispersion_imag
    _atom_type_scat_source
    'C' 'C' 0.0033 0.0016
                         'International Tables Vol C Tables 4.2.6.8 and 6.1.1.4'
    'H' 'H' 0.0000 0.0000
                         'International Tables Vol C Tables 4.2.6.8 and 6.1.1.4'
    'N' 'N' 0.0061 0.0033
                         'International Tables Vol C Tables 4.2.6.8 and 6.1.1.4'
    'O' 'O' 0.0106 0.0060
                         'International Tables Vol C Tables 4.2.6.8 and 6.1.1.4'
    'Sm' 'Sm' -0.1638 3.4418
                         'International Tables Vol C Tables 4.2.6.8 and 6.1.1.4'
_computing_data_collection     'CrystalClear (Rigaku, 2007)'
_computing_cell_refinement     'CrystalClear (Rigaku, 2007)'
_computing_data_reduction     'CrystalClear (Rigaku, 2007)'
_computing_structure_solution     'SHELXTL (Sheldrick, 2008)'
_computing_structure_refinement     'SHELXTL (Sheldrick, 2008)'
_computing_molecular_graphics     'XP in SHELXTL (Sheldrick, 2008)'
_computing_publication_material     'SHELXTL (Sheldrick, 2008)'
loop_
    _atom_site_type_symbol
    _atom_site_label
    _atom_site_fract_x
    _atom_site_fract_y
    _atom_site_fract_z
    _atom_site_U_iso_or_equiv
    _atom_site_adp_type
    _atom_site_calc_flag
    _atom_site_refinement_flags
    _atom_site_occupancy
    _atom_site_symmetry_multiplicity
    _atom_site_disorder_assembly
    _atom_site_disorder_group
    Sm Sm1 0.12473(2) 0.103866(13) 0.245568(11) 0.01311(6) Uani d . 1 1 . .
    O O2 -0.1453(3) 0.19005(18) 0.26026(15) 0.0152(5) Uani d . 1 1 . .
    H H2 -0.1627 0.2536 0.2497 0.018 Uiso d R 1 1 . .
    O O7 0.1854(3) -0.09504(18) 0.26433(17) 0.0191(5) Uani d . 1 1 . .
    O O12 0.1760(3) 0.2978(2) 0.23049(18) 0.0226(6) Uani d . 1 1 . .
    O O9 -0.0707(3) 0.0131(2) 0.11892(18) 0.0237(6) Uani d . 1 1 . .
    O O3 -0.0744(3) 0.00648(18) 0.32999(16) 0.0172(5) Uani d . 1 1 . .
    H H3 -0.1087 -0.0539 0.3152 0.021 Uiso d R 1 1 . .
    O O1 0.1328(3) 0.17252(18) 0.39375(16) 0.0171(5) Uani d . 1 1 . .
    H H1 0.1753 0.1387 0.4398 0.021 Uiso d R 1 1 . .
    O O10 -0.0309(3) 0.1772(2) 0.10178(17) 0.0219(5) Uani d . 1 1 . .
    O O14 0.4196(3) 0.3751(2) 0.2861(2) 0.0298(6) Uani d . 1 1 . .
    O O11 -0.2048(3) 0.0930(2) -0.00145(18) 0.0284(6) Uani d . 1 1 . .
    O O6 0.3562(3) 0.00887(19) 0.35122(17) 0.0202(5) Uani d . 1 1 . .
    O O4 -0.2725(3) -0.0768(2) 0.45451(17) 0.0217(5) Uani d . 1 1 . .
    H H4 -0.3741 -0.0886 0.4274 0.026 Uiso d R 1 1 . .
    N N1 0.3140(4) -0.0835(2) 0.3280(2) 0.0187(6) Uani d . 1 1 . .
    N N2 -0.1050(4) 0.0942(2) 0.0709(2) 0.0209(7) Uani d . 1 1 . .
    O O13 0.3997(3) 0.20661(19) 0.28786(18) 0.0233(6) Uani d . 1 1 . .
    O O8 0.3934(4) -0.1577(2) 0.36532(19) 0.0288(6) Uani d . 1 1 . .
    O O5 0.3062(3) 0.0520(2) 0.14084(17) 0.0225(6) Uani d . 1 1 . .
    H H5 0.2654 0.0050 0.1047 0.027 Uiso d R 1 1 . .
    N N3 0.3355(4) 0.2958(2) 0.2693(2) 0.0180(6) Uani d . 1 1 . .
    C C5 0.4524(4) 0.0950(3) 0.1065(3) 0.0218(8) Uani d . 1 1 . .
    H H5A 0.5248 0.0378 0.0904 0.026 Uiso calc R 1 1 . .
    H H5B 0.5250 0.1374 0.1535 0.026 Uiso calc R 1 1 . .
    C C3 -0.2160(4) 0.0631(3) 0.3569(2) 0.0155(7) Uani d . 1 1 . .
    H H3A -0.3252 0.0467 0.3137 0.019 Uiso calc R 1 1 . .
    C C4 -0.2402(4) 0.0320(3) 0.4494(2) 0.0195(7) Uani d . 1 1 . .
    H H4A -0.1348 0.0504 0.4933 0.023 Uiso calc R 1 1 . .
    H H4B -0.3388 0.0712 0.4650 0.023 Uiso calc R 1 1 . .
    C C2 -0.1785(4) 0.1780(3) 0.3500(2) 0.0166(7) Uani d . 1 1 . .
    H H2A -0.2836 0.2190 0.3562 0.020 Uiso calc R 1 1 . .
    C C1 -0.0225(4) 0.2200(3) 0.4137(2) 0.0191(7) Uani d . 1 1 . .
    H H1A -0.0164 0.2964 0.4072 0.023 Uiso calc R 1 1 . .
    H H1B -0.0328 0.2042 0.4760 0.023 Uiso calc R 1 1 . .
    C C6 0.3896(5) 0.1610(3) 0.0262(3) 0.0275(9) Uani d . 1 1 . .
    H H6A 0.3223 0.1182 -0.0212 0.041 Uiso calc R 1 1 . .
    H H6B 0.4892 0.1912 0.0052 0.041 Uiso calc R 1 1 . .
    H H6C 0.3162 0.2168 0.0421 0.041 Uiso calc R 1 1 . .
loop_
    _atom_site_aniso_label
    _atom_site_aniso_U_11
    _atom_site_aniso_U_22
    _atom_site_aniso_U_33
    _atom_site_aniso_U_12
    _atom_site_aniso_U_13
    _atom_site_aniso_U_23
    Sm1 0.01387(8) 0.01135(10) 0.01389(10) -0.00053(6) 0.00207(6) -0.00031(7)
    O2 0.0215(12) 0.0087(12) 0.0153(12) 0.0035(9) 0.0037(9) 0.0039(10)
    O7 0.0174(11) 0.0155(13) 0.0231(14) -0.0022(9) 0.0010(10) -0.0016(11)
    O12 0.0181(12) 0.0197(14) 0.0275(14) -0.0009(10) -0.0017(10) 0.0055(11)
    O9 0.0284(13) 0.0166(13) 0.0248(14) -0.0026(10) 0.0019(11) 0.0012(12)
    O3 0.0183(11) 0.0105(12) 0.0238(13) -0.0014(9) 0.0068(9) -0.0022(10)
    O1 0.0166(11) 0.0180(13) 0.0160(12) 0.0031(9) 0.0012(9) -0.0009(10)
    O10 0.0270(13) 0.0205(14) 0.0164(13) -0.0053(10) -0.0001(10) 0.0012(11)
    O14 0.0291(15) 0.0187(14) 0.0410(18) -0.0112(11) 0.0052(12) -0.0063(13)
    O11 0.0265(14) 0.0382(17) 0.0175(14) -0.0043(12) -0.0032(10) -0.0024(13)
    O6 0.0203(12) 0.0134(13) 0.0251(14) -0.0014(9) -0.0003(10) -0.0033(11)
    O4 0.0221(12) 0.0227(14) 0.0191(13) -0.0042(10) 0.0007(10) 0.0073(11)
    N1 0.0196(14) 0.0170(16) 0.0195(16) 0.0000(11) 0.0033(11) -0.0010(13)
    N2 0.0178(14) 0.0254(18) 0.0192(16) -0.0023(12) 0.0026(11) -0.0017(14)
    O13 0.0179(12) 0.0166(13) 0.0341(15) -0.0003(10) 0.0016(10) 0.0005(12)
    O8 0.0349(15) 0.0151(14) 0.0336(16) 0.0075(11) -0.0005(12) 0.0065(12)
    O5 0.0235(13) 0.0224(14) 0.0238(14) -0.0037(10) 0.0102(10) -0.0061(12)
    N3 0.0186(14) 0.0140(15) 0.0216(16) -0.0031(11) 0.0045(11) 0.0005(13)
    C5 0.0175(16) 0.024(2) 0.026(2) 0.0004(14) 0.0094(14) 0.0040(17)
    C3 0.0139(15) 0.0161(18) 0.0167(17) 0.0029(12) 0.0033(12) 0.0012(14)
    C4 0.0222(17) 0.0183(19) 0.0178(18) -0.0003(14) 0.0036(13) 0.0040(15)
    C2 0.0175(15) 0.0160(18) 0.0176(18) 0.0031(13) 0.0066(13) 0.0007(15)
    C1 0.0207(17) 0.0159(18) 0.0215(19) 0.0023(13) 0.0062(14) -0.0031(15)
    C6 0.035(2) 0.023(2) 0.023(2) -0.0038(16) 0.0037(16) 0.0020(17)
_geom_special_details
;
 All esds (except the esd in the dihedral angle between two l.s. planes)
 are estimated using the full covariance matrix.  The cell esds are taken
 into account individually in the estimation of esds in distances, angles
 and torsion angles; correlations between esds in cell parameters are only
 used when they are defined by crystal symmetry.  An approximate (isotropic)
 treatment of cell esds is used for estimating esds involving l.s. planes.
;
loop_
    _geom_bond_atom_site_label_1
    _geom_bond_atom_site_label_2
    _geom_bond_site_symmetry_2
    _geom_bond_distance
    _geom_bond_publ_flag
    Sm1 O1 . 2.416(2) ?
    Sm1 O5 . 2.427(3) ?
    Sm1 O2 . 2.441(2) ?
    Sm1 O10 . 2.486(3) ?
    Sm1 O6 . 2.507(2) ?
    Sm1 O13 . 2.511(2) ?
    Sm1 O9 . 2.516(3) ?
    Sm1 O3 . 2.537(2) ?
    Sm1 O12 . 2.547(3) ?
    Sm1 O7 . 2.611(2) ?
    O2 C2 . 1.448(4) ?
    O2 H2 . 0.8400 ?
    O7 N1 . 1.270(4) ?
    O12 N3 . 1.280(4) ?
    O9 N2 . 1.275(4) ?
    O3 C3 . 1.453(4) ?
    O3 H3 . 0.8400 ?
    O1 C1 . 1.448(4) ?
    O1 H1 . 0.8400 ?
    O10 N2 . 1.265(4) ?
    O14 N3 . 1.216(4) ?
    O11 N2 . 1.227(4) ?
    O6 N1 . 1.267(4) ?
    O4 C4 . 1.429(4) ?
    O4 H4 . 0.8400 ?
    N1 O8 . 1.221(4) ?
    O13 N3 . 1.265(4) ?
    O5 C5 . 1.459(4) ?
    O5 H5 . 0.8400 ?
    C5 C6 . 1.496(5) ?
    C5 H5A . 0.9900 ?
    C5 H5B . 0.9900 ?
    C3 C4 . 1.512(5) ?
    C3 C2 . 1.516(5) ?
    C3 H3A . 1.0000 ?
    C4 H4A . 0.9900 ?
    C4 H4B . 0.9900 ?
    C2 C1 . 1.512(5) ?
    C2 H2A . 1.0000 ?
    C1 H1A . 0.9900 ?
    C1 H1B . 0.9900 ?
    C6 H6A . 0.9800 ?
    C6 H6B . 0.9800 ?
    C6 H6C . 0.9800 ?
loop_
    _geom_angle_atom_site_label_1
    _geom_angle_atom_site_label_2
    _geom_angle_atom_site_label_3
    _geom_angle_site_symmetry_1
    _geom_angle_site_symmetry_3
    _geom_angle
    _geom_angle_publ_flag
    O1 Sm1 O5 . . 143.28(8) ?
    O1 Sm1 O2 . . 67.50(8) ?
    O5 Sm1 O2 . . 144.50(8) ?
    O1 Sm1 O10 . . 127.41(8) ?
    O5 Sm1 O10 . . 77.06(9) ?
    O2 Sm1 O10 . . 67.52(8) ?
    O1 Sm1 O6 . . 71.93(8) ?
    O5 Sm1 O6 . . 81.04(9) ?
    O2 Sm1 O6 . . 134.38(8) ?
    O10 Sm1 O6 . . 158.09(9) ?
    O1 Sm1 O13 . . 72.42(9) ?
    O5 Sm1 O13 . . 74.36(9) ?
    O2 Sm1 O13 . . 117.19(8) ?
    O10 Sm1 O13 . . 106.37(9) ?
    O6 Sm1 O13 . . 66.94(8) ?
    O1 Sm1 O9 . . 142.39(8) ?
    O5 Sm1 O9 . . 73.49(9) ?
    O2 Sm1 O9 . . 82.37(8) ?
    O10 Sm1 O9 . . 51.15(8) ?
    O6 Sm1 O9 . . 121.97(8) ?
    O13 Sm1 O9 . . 144.30(9) ?
    O1 Sm1 O3 . . 67.40(8) ?
    O5 Sm1 O3 . . 133.87(8) ?
    O2 Sm1 O3 . . 63.15(8) ?
    O10 Sm1 O3 . . 112.83(8) ?
    O6 Sm1 O3 . . 82.77(8) ?
    O13 Sm1 O3 . . 135.47(8) ?
    O9 Sm1 O3 . . 79.34(8) ?
    O1 Sm1 O12 . . 75.47(8) ?
    O5 Sm1 O12 . . 95.05(9) ?
    O2 Sm1 O12 . . 73.59(8) ?
    O10 Sm1 O12 . . 66.89(8) ?
    O6 Sm1 O12 . . 115.38(8) ?
    O13 Sm1 O12 . . 50.47(8) ?
    O9 Sm1 O12 . . 118.03(8) ?
    O3 Sm1 O12 . . 130.81(8) ?
    O1 Sm1 O7 . . 106.52(8) ?
    O5 Sm1 O7 . . 71.60(8) ?
    O2 Sm1 O7 . . 125.41(8) ?
    O10 Sm1 O7 . . 121.23(8) ?
    O6 Sm1 O7 . . 49.91(8) ?
    O13 Sm1 O7 . . 111.01(8) ?
    O9 Sm1 O7 . . 72.58(8) ?
    O3 Sm1 O7 . . 64.96(8) ?
    O12 Sm1 O7 . . 160.58(8) ?
    C2 O2 Sm1 . . 110.65(18) ?
    C2 O2 H2 . . 103.5 ?
    Sm1 O2 H2 . . 122.5 ?
    N1 O7 Sm1 . . 94.10(18) ?
    N3 O12 Sm1 . . 95.50(19) ?
    N2 O9 Sm1 . . 95.30(19) ?
    C3 O3 Sm1 . . 118.28(18) ?
    C3 O3 H3 . . 108.5 ?
    Sm1 O3 H3 . . 121.2 ?
    C1 O1 Sm1 . . 118.48(19) ?
    C1 O1 H1 . . 105.1 ?
    Sm1 O1 H1 . . 121.9 ?
    N2 O10 Sm1 . . 97.0(2) ?
    N1 O6 Sm1 . . 99.15(18) ?
    C4 O4 H4 . . 108.2 ?
    O8 N1 O6 . . 121.3(3) ?
    O8 N1 O7 . . 121.8(3) ?
    O6 N1 O7 . . 116.8(3) ?
    O11 N2 O10 . . 121.1(3) ?
    O11 N2 O9 . . 122.4(3) ?
    O10 N2 O9 . . 116.5(3) ?
    N3 O13 Sm1 . . 97.69(18) ?
    C5 O5 Sm1 . . 137.0(2) ?
    C5 O5 H5 . . 105.5 ?
    Sm1 O5 H5 . . 115.6 ?
    O14 N3 O13 . . 122.5(3) ?
    O14 N3 O12 . . 121.7(3) ?
    O13 N3 O12 . . 115.8(3) ?
    O5 C5 C6 . . 110.4(3) ?
    O5 C5 H5A . . 109.6 ?
    C6 C5 H5A . . 109.6 ?
    O5 C5 H5B . . 109.6 ?
    C6 C5 H5B . . 109.6 ?
    H5A C5 H5B . . 108.1 ?
    O3 C3 C4 . . 111.6(3) ?
    O3 C3 C2 . . 107.5(3) ?
    C4 C3 C2 . . 112.6(3) ?
    O3 C3 H3A . . 108.3 ?
    C4 C3 H3A . . 108.3 ?
    C2 C3 H3A . . 108.3 ?
    O4 C4 C3 . . 111.5(3) ?
    O4 C4 H4A . . 109.3 ?
    C3 C4 H4A . . 109.3 ?
    O4 C4 H4B . . 109.3 ?
    C3 C4 H4B . . 109.3 ?
    H4A C4 H4B . . 108.0 ?
    O2 C2 C1 . . 107.5(3) ?
    O2 C2 C3 . . 104.0(3) ?
    C1 C2 C3 . . 116.7(3) ?
    O2 C2 H2A . . 109.5 ?
    C1 C2 H2A . . 109.5 ?
    C3 C2 H2A . . 109.5 ?
    O1 C1 C2 . . 109.1(3) ?
    O1 C1 H1A . . 109.9 ?
    C2 C1 H1A . . 109.9 ?
    O1 C1 H1B . . 109.9 ?
    C2 C1 H1B . . 109.9 ?
    H1A C1 H1B . . 108.3 ?
    C5 C6 H6A . . 109.5 ?
    C5 C6 H6B . . 109.5 ?
    H6A C6 H6B . . 109.5 ?
    C5 C6 H6C . . 109.5 ?
    H6A C6 H6C . . 109.5 ?
    H6B C6 H6C . . 109.5 ?
loop_
    _geom_hbond_atom_site_label_D
    _geom_hbond_atom_site_label_H
    _geom_hbond_atom_site_label_A
    _geom_hbond_site_symmetry_A
    _geom_hbond_distance_DH
    _geom_hbond_distance_HA
    _geom_hbond_distance_DA
    _geom_hbond_angle_DHA
    O1 H1 O4 3_556 0.84 1.83 2.668(3) 174.6
    O2 H2 O7 2 0.84 1.96 2.802(3) 174.3
    O2 H2 O8 2 0.84 2.54 3.146(4) 129.7
    O3 H3 O12 2_545 0.84 2.07 2.903(3) 174.1
    O4 H4 O8 1_455 0.84 2.09 2.910(4) 165.2
    O4 H4 O6 1_455 0.84 2.55 3.235(3) 140.0
    O5 H5 O11 3 0.84 2.00 2.827(4) 166.8
