# Supplementary material for: [(2R,3S)-Butane-1,2,3,4-tetraol-κ3 O 1,O 2,O 3](ethanol-κO)tris­(nitrato-κ2 O,O′)samarium(III)
Source: Acta Crystallogr Sect E Struct Rep Online. 2013 Mar 2;69(Pt 4):m182–3. doi: 10.1107/S1600536813003255 (PMC3629469; doi:10.1107/S1600536813003255)
Supplement: Supplementary file 2 [file e-69-0m182-Isup2.hkl]

# 
# h,k,l, Fc-squared, Fo-squared, sigma(Fo-squared) and status flag 
# 
data_I
_shelx_title ' I in P2(1)/c' 
_shelx_refln_list_code          4 
_shelx_F_calc_maximum      269.56 
_exptl_crystal_F_000       988.00 
_reflns_d_resolution_high  0.7701 
 
loop_ 
 _symmetry_equiv_pos_as_xyz 
 'x, y, z' 
 '-x, y+1/2, -z+1/2' 
 '-x, -y, -z' 
 'x, -y-1/2, z-1/2' 
 
_cell_length_a     7.8537 
_cell_length_b    12.8754 
_cell_length_c    15.2519 
_cell_angle_alpha  90.000 
_cell_angle_beta  100.917 
_cell_angle_gamma  90.000 
 
_shelx_F_squared_multiplier     1.000 
 
loop_ 
 _refln_index_h 
 _refln_index_k 
 _refln_index_l 
 _refln_F_squared_calc 
 _refln_F_squared_meas 
 _refln_F_squared_sigma 
 _refln_observed_status 
   2   0   0     4095.15     3820.24    473.17 o 
   3   0   0    16863.89    17232.45    321.83 o 
   4   0   0    54876.15    54954.54    545.68 o 
   5   0   0     6016.84     6082.86    146.84 o 
   6   0   0       40.83      149.87     25.25 o 
   7   0   0     6595.00     6625.08    188.64 o 
   8   0   0     6684.08     7289.85    218.80 o 
   9   0   0     3213.29     3291.85    119.23 o 
  10   0   0       64.08      102.14     28.14 o 
   1   1   0    10619.89    10845.71    133.41 o 
   2   1   0      691.37      677.31     18.33 o 
   3   1   0    10689.68    10516.26    292.72 o 
   4   1   0       96.84      103.82     12.29 o 
   5   1   0     6021.74     5862.11    100.23 o 
   6   1   0    10877.26    10522.99    167.04 o 
   7   1   0     4286.48     4478.10    109.72 o 
   8   1   0        0.05       56.96     14.93 o 
   9   1   0     1042.29     1065.02     50.89 o 
   0   2   0     9090.74     9307.57    127.86 o 
   1   2   0     1384.41     1398.88     27.82 o 
   2   2   0     2883.03     2954.58     54.23 o 
   3   2   0       67.87       61.44      5.42 o 
   4   2   0      179.21      215.97     65.65 o 
   5   2   0     6228.24     6311.04    123.46 o 
   6   2   0     1166.05     1207.26     76.67 o 
   7   2   0      176.86      152.72     15.77 o 
   8   2   0      138.27      123.30     21.17 o 
   9   2   0      643.56      762.53     40.48 o 
   1   3   0     5202.02     5251.81     56.51 o 
   2   3   0    18293.40    17598.68    263.19 o 
   3   3   0    18331.50    18338.31    217.12 o 
   4   3   0      865.30      878.95     64.91 o 
   5   3   0     4621.53     4450.68     91.65 o 
   6   3   0    22421.34    21929.89    252.34 o 
   7   3   0     5408.05     5457.30    118.17 o 
   8   3   0      490.42      489.20     41.28 o 
   9   3   0     5143.96     5058.73    131.87 o 
   0   4   0    37712.00    36227.96    733.60 o 
   1   4   0     5230.67     5119.66     58.65 o 
   2   4   0      227.10      321.79     10.01 o 
   3   4   0    25885.12    25632.90    307.07 o 
   4   4   0    19491.09    18904.39    223.36 o 
   5   4   0     3915.32     3532.20     77.15 o 
   6   4   0        9.60       81.34     16.50 o 
   7   4   0     7957.10     7950.73    176.42 o 
   8   4   0     6208.50     6454.42    209.43 o 
   9   4   0     3054.58     3066.54     93.18 o 
   1   5   0      609.16      648.13     17.70 o 
   2   5   0     3864.57     4086.02     75.45 o 
   3   5   0      635.41      629.26     16.85 o 
   4   5   0      286.74      292.64     37.14 o 
   5   5   0        4.31       76.88     26.63 o 
   6   5   0      103.66      135.29     19.22 o 
   7   5   0      365.58      294.26     69.09 o 
   8   5   0      185.44      174.63     21.68 o 
   9   5   0       36.50       62.02     20.96 o 
   0   6   0     8554.20     8143.94    302.78 o 
   1   6   0     3892.51     3836.00     46.67 o 
   2   6   0     4055.49     4315.20     66.09 o 
   3   6   0     9356.86     9439.16    113.78 o 
   4   6   0     2772.50     2547.22    123.94 o 
   5   6   0     5776.72     5724.36    202.76 o 
   6   6   0       12.89       47.58     22.70 o 
   7   6   0     3536.90     3462.78     89.30 o 
   8   6   0     2575.58     2781.04     97.83 o 
   9   6   0     3013.60     3233.61     89.00 o 
   1   7   0     9599.03     9499.23    213.75 o 
   2   7   0    25647.58    26678.44    251.19 o 
   3   7   0    15799.03    15773.23    218.87 o 
   4   7   0       17.42       80.03     15.09 o 
   5   7   0     2463.05     2470.12     95.60 o 
   6   7   0    10542.36    10547.58    196.47 o 
   7   7   0     5400.77     5368.14    223.69 o 
   8   7   0       37.64      112.80     25.93 o 
   9   7   0     3661.69     3680.75    104.06 o 
   0   8   0      448.13      410.91     25.25 o 
   1   8   0     1562.04     1493.60     51.05 o 
   2   8   0     2378.08     2451.30     76.00 o 
   3   8   0     1179.57     1182.24     69.24 o 
   4   8   0     4387.39     4328.07     86.21 o 
   5   8   0     2030.24     2085.33     73.02 o 
   6   8   0      990.12      948.22     49.49 o 
   7   8   0      121.00      261.40     72.77 o 
   8   8   0     1435.10     1375.02     89.97 o 
   1   9   0     1197.32     1201.76     43.27 o 
   2   9   0     1361.09     1422.41     43.39 o 
   3   9   0     1544.30     1623.89     59.04 o 
   4   9   0       45.82       82.10     12.16 o 
   5   9   0      202.00      232.92     41.37 o 
   6   9   0     1872.94     1903.92    100.11 o 
   7   9   0     1526.91     1400.05     54.90 o 
   8   9   0        1.44       41.21     23.18 o 
   0  10   0    40682.61    40480.10    877.50 o 
   1  10   0    14487.01    14824.47    243.19 o 
   2  10   0        4.73       73.35     20.62 o 
   3  10   0     9564.23     9683.14    334.76 o 
   4  10   0    17345.74    17239.39    306.48 o 
   5  10   0     4996.71     5029.35    119.43 o 
   6  10   0      108.09      124.51     18.10 o 
   7  10   0     2264.22     2261.06     78.81 o 
   8  10   0     3573.89     3654.71    163.01 o 
   1  11   0     5879.99     6100.06    342.99 o 
   2  11   0     3129.77     3105.58     77.43 o 
   3  11   0     5141.58     5000.86    152.74 o 
   4  11   0      360.26      232.92     41.66 o 
   5  11   0     4683.48     4393.27    127.28 o 
   6  11   0     2853.26     2846.22     82.65 o 
   7  11   0     1367.38     1405.99     81.40 o 
   0  12   0      971.14     1049.67     49.00 o 
   1  12   0      426.40      374.88     28.37 o 
   2  12   0        0.22       98.22     25.16 o 
   3  12   0       17.11       44.36     15.38 o 
   4  12   0       88.61       95.84     20.56 o 
   5  12   0       82.31       95.29     15.31 o 
   6  12   0        0.31       46.17     21.88 o 
   1  13   0      856.64      793.72     43.20 o 
   2  13   0     5642.33     5463.46    139.68 o 
   3  13   0     2557.60     2508.41     94.97 o 
   4  13   0        4.99       41.14     13.83 o 
   5  13   0     2330.11     2119.87     99.48 o 
   6  13   0     5054.28     4601.28    169.69 o 
   0  14   0     7492.97     8148.29    378.91 o 
   1  14   0     6106.98     6338.59    304.98 o 
   2  14   0       10.14       53.69     15.65 o 
   3  14   0     7169.48     7274.07    342.35 o 
   4  14   0     6715.30     6167.13    346.26 o 
   5  14   0     2735.82     2302.01    412.68 o 
   1  15   0      589.43      459.13    136.48 o 
   2  15   0     1199.33     1136.18    127.53 o 
   3  15   0      845.86      666.05    214.28 o 
   4  15   0      172.82      131.89     64.49 o 
   1  16   0      507.82      335.66    113.71 o 
   2  16   0        0.01       52.11     33.73 o 
 -10   1   1     4308.27     4559.53    128.34 o 
  -9   1   1     3148.53     3149.92    122.37 o 
  -8   1   1       83.13       75.09     23.43 o 
  -7   1   1     2877.46     2966.26     98.25 o 
  -6   1   1    13050.03    13156.52    204.72 o 
  -5   1   1    16514.11    16142.56    291.18 o 
  -4   1   1       72.91      122.82     13.46 o 
  -3   1   1     3768.38     3515.33     79.50 o 
  -2   1   1    20664.85    20113.87    256.30 o 
  -1   1   1    21237.23    21706.68    166.35 o 
   0   1   1      108.70      128.40      7.86 o 
   1   1   1    14047.04    14138.61    204.26 o 
   2   1   1      696.25      611.09     19.39 o 
   3   1   1     8845.60     8684.99    237.48 o 
   4   1   1       15.34       80.29     12.62 o 
   5   1   1    12809.61    12539.50    303.61 o 
   6   1   1    12245.73    12103.80    130.77 o 
   7   1   1     2960.29     2950.10     66.09 o 
   8   1   1      148.58      163.74     28.82 o 
   9   1   1     1794.02     1886.13    108.40 o 
 -10   2   1       22.40      113.03     25.37 o 
  -9   2   1     4486.44     4644.70    109.51 o 
  -8   2   1    11926.43    12320.40    418.82 o 
  -7   2   1     5581.57     5752.48    152.61 o 
  -6   2   1       26.50      178.78     35.33 o 
  -5   2   1    13499.77    13209.90    241.22 o 
  -4   2   1    22374.28    20630.80    236.88 o 
  -3   2   1    25563.82    25030.59    306.42 o 
  -2   2   1    12232.05    12180.45    162.56 o 
  -1   2   1    43829.24    44730.07    233.69 o 
   0   2   1    56760.45    54311.42    722.27 o 
   1   2   1    46037.32    45993.95    680.44 o 
   2   2   1     2598.37     2684.91     61.85 o 
   3   2   1    16840.63    15894.47    310.48 o 
   4   2   1    29013.91    28868.60    461.62 o 
   5   2   1    15563.36    15538.00    245.35 o 
   6   2   1        3.64      135.92     23.29 o 
   7   2   1     7043.58     6988.19    119.56 o 
   8   2   1    11464.80    11740.83    269.58 o 
   9   2   1     3385.65     3423.79     94.97 o 
  -9   3   1      412.66      436.39     34.21 o 
  -8   3   1        3.71       47.94     29.65 o 
  -7   3   1     5696.80     5854.79    119.25 o 
  -6   3   1     2462.49     2437.23    108.03 o 
  -5   3   1       12.83       62.53     14.41 o 
  -4   3   1      827.23      892.86     69.21 o 
  -3   3   1    11580.79    11578.61    123.36 o 
  -2   3   1     8467.78     8153.34    116.39 o 
  -1   3   1       32.58       64.31      4.22 o 
   0   3   1      336.39      387.15     13.83 o 
   1   3   1     2003.86     1956.02     36.90 o 
   2   3   1     7260.80     6860.28     55.05 o 
   3   3   1     3064.61     3021.59     82.77 o 
   4   3   1       56.92       83.16     10.99 o 
   5   3   1      164.66      202.17     36.94 o 
   6   3   1     1240.46     1283.13     42.03 o 
   7   3   1     2291.64     2328.67    117.44 o 
   8   3   1      141.77      131.32     18.81 o 
   9   3   1       46.83      130.70     23.26 o 
  -9   4   1     1381.75     1504.06     71.55 o 
  -8   4   1     1763.26     1862.67     61.07 o 
  -7   4   1       62.80      100.55     14.74 o 
  -6   4   1       39.82      115.22     18.94 o 
  -5   4   1     4056.50     3741.68     80.02 o 
  -4   4   1     5669.75     5179.82     73.43 o 
  -3   4   1     1513.16     1413.67     34.75 o 
  -2   4   1      649.11      689.48     21.97 o 
  -1   4   1     1579.05     1573.73     34.60 o 
   0   4   1     7546.73     7528.07     78.50 o 
   1   4   1      781.05      799.63     27.96 o 
   2   4   1        8.47       39.25      7.11 o 
   3   4   1     1905.49     1825.98     48.07 o 
   4   4   1     3986.15     3998.16     82.21 o 
   5   4   1     3906.74     3713.25    106.37 o 
   6   4   1      323.01      355.18     51.30 o 
   7   4   1      704.63      697.03     29.97 o 
   8   4   1     1340.55     1487.44     60.86 o 
   9   4   1     2110.83     2163.23     77.91 o 
  -9   5   1     3621.09     3455.95    183.40 o 
  -8   5   1       13.31      106.61     62.88 o 
  -7   5   1     1067.04     1166.62     55.39 o 
  -6   5   1    14318.12    14440.52    341.29 o 
  -5   5   1     8108.39     7657.76    145.54 o 
  -4   5   1      274.00      300.80     17.51 o 
  -3   5   1     4893.74     4599.83     64.27 o 
  -2   5   1    72660.29    73132.18    825.44 o 
  -1   5   1    40238.04    40661.95    231.17 o 
   0   5   1     3112.12     3320.79     53.49 o 
   1   5   1    31600.98    32349.96    327.97 o 
   2   5   1    70438.72    70612.82   1294.70 o 
   3   5   1    20683.79    20150.03    361.17 o 
   4   5   1     1470.49     1530.20     54.16 o 
   5   5   1    11772.72    11654.87    257.56 o 
   6   5   1    14016.79    13945.57    303.88 o 
   7   5   1      910.51      911.95     48.64 o 
   8   5   1       65.37      102.19     22.87 o 
   9   5   1     1367.28     1342.51     76.36 o 
  -9   6   1     1984.29     2150.89     65.36 o 
  -8   6   1     3047.86     3074.51     88.69 o 
  -7   6   1     2010.22     1999.99     65.23 o 
  -6   6   1      398.52      397.69     37.28 o 
  -5   6   1     6344.67     6164.14    122.88 o 
  -4   6   1     7178.93     6850.74    132.48 o 
  -3   6   1    13870.45    14065.93    150.79 o 
  -2   6   1       14.64       40.86      7.45 o 
  -1   6   1    13226.34    13653.02    107.87 o 
   0   6   1     2477.00     2102.87     74.24 o 
   1   6   1     6525.59     6631.43     73.89 o 
   2   6   1      501.70      545.96     15.23 o 
   3   6   1     2906.36     2845.03     53.62 o 
   4   6   1     8986.19     8821.40    207.37 o 
   5   6   1     7157.86     6851.79    153.55 o 
   6   6   1      133.43      116.94     18.78 o 
   7   6   1     1303.76     1363.95     53.71 o 
   8   6   1     4402.36     4538.97    106.49 o 
   9   6   1     1915.54     2024.31     75.82 o 
  -9   7   1       13.01       52.61     18.68 o 
  -8   7   1       16.19       55.53     27.96 o 
  -7   7   1      351.87      390.12     32.05 o 
  -6   7   1      395.37      418.26     27.34 o 
  -5   7   1      114.54      111.05     13.54 o 
  -4   7   1      145.58      144.42     14.46 o 
  -3   7   1      543.69      568.74     21.58 o 
  -2   7   1      347.83      389.18     17.19 o 
  -1   7   1       12.21       42.74      4.97 o 
   0   7   1       48.94       58.37      5.98 o 
   1   7   1      119.02      116.54     16.07 o 
   2   7   1      237.03      275.42     23.37 o 
   3   7   1     2224.39     2236.97     44.72 o 
   4   7   1      766.70      791.12     34.52 o 
   5   7   1      379.01      385.83     26.43 o 
   6   7   1      665.95      682.06     51.66 o 
   7   7   1        5.81       75.70     24.89 o 
   8   7   1       35.62       78.90     19.97 o 
  -8   8   1     7368.37     7494.89    243.88 o 
  -7   8   1     2311.26     2351.08     78.08 o 
  -6   8   1      191.48      231.46     38.86 o 
  -5   8   1     3777.67     3686.96     90.85 o 
  -4   8   1    16946.88    16900.04    196.62 o 
  -3   8   1    10511.48    10797.88    172.67 o 
  -2   8   1      716.02      789.12     27.91 o 
  -1   8   1     9874.49     9861.90    138.81 o 
   0   8   1     9160.96     8997.83    141.82 o 
   1   8   1     2039.58     1950.11     50.37 o 
   2   8   1     2414.31     2367.93     62.46 o 
   3   8   1     4628.76     4621.87     77.95 o 
   4   8   1     9887.32    10310.00    155.80 o 
   5   8   1     4454.99     4366.20    105.63 o 
   6   8   1     1137.76     1131.30    117.12 o 
   7   8   1     7175.42     6805.00    215.18 o 
   8   8   1     7415.92     7489.74    235.08 o 
  -8   9   1        3.19       86.25     25.51 o 
  -7   9   1     2703.20     2554.70    104.14 o 
  -6   9   1     8477.18     8414.25    222.39 o 
  -5   9   1     6753.50     6608.79    148.74 o 
  -4   9   1     1022.61     1043.33     46.59 o 
  -3   9   1      866.82      844.52     47.84 o 
  -2   9   1    12191.10    12030.93    186.30 o 
  -1   9   1     8646.18     8753.16    127.29 o 
   0   9   1      196.76      194.63     16.98 o 
   1   9   1     7029.06     7049.90    144.34 o 
   2   9   1    20623.74    20608.77    368.71 o 
   3   9   1     9697.60     9404.78    290.71 o 
   4   9   1      152.57      130.80     14.15 o 
   5   9   1     4700.97     4580.84    117.65 o 
   6   9   1     5157.14     4964.89    138.63 o 
   7   9   1     2953.88     2885.60     84.47 o 
   8   9   1       40.88       71.40     23.99 o 
  -8  10   1      114.04      248.95     33.39 o 
  -7  10   1       51.68      102.69     17.74 o 
  -6  10   1        0.05       52.62     14.92 o 
  -5  10   1     1720.23     1673.63     54.45 o 
  -4  10   1      940.07      935.48     70.28 o 
  -3  10   1      109.22      104.21     13.66 o 
  -2  10   1      363.41      415.49     63.59 o 
  -1  10   1       65.71       71.55     16.28 o 
   0  10   1      785.19      893.35     53.72 o 
   1  10   1      656.93      760.91     62.14 o 
   2  10   1      288.03      280.70     14.84 o 
   3  10   1        5.65       33.74     10.43 o 
   4  10   1      246.42      256.84     19.91 o 
   5  10   1      232.55      270.33     28.59 o 
   6  10   1      164.97      191.13     23.05 o 
   7  10   1        3.27       10.70      9.77 o 
  -7  11   1     1363.93     1383.77     80.30 o 
  -6  11   1     3901.99     3598.32     99.39 o 
  -5  11   1     1286.17     1259.96     54.54 o 
  -4  11   1       10.00       40.56     14.10 o 
  -3  11   1     1493.02     1408.26    140.12 o 
  -2  11   1     4806.80     4889.83    143.75 o 
  -1  11   1     5170.48     5446.63    209.91 o 
   0  11   1       57.40       58.66      8.37 o 
   1  11   1     1623.83     1678.91    154.15 o 
   2  11   1     1293.71     1299.13     50.06 o 
   3  11   1     2303.55     2228.30     92.54 o 
   4  11   1      703.34      671.30     46.76 o 
   5  11   1     3166.71     3291.19     96.24 o 
   6  11   1     2175.06     2109.80     77.61 o 
   7  11   1      814.47      834.82     52.54 o 
  -7  12   1     3306.62     3160.31    104.22 o 
  -6  12   1       16.64       60.53     16.60 o 
  -5  12   1     5310.91     5096.15    149.42 o 
  -4  12   1    11759.43    11630.52    393.27 o 
  -3  12   1     4630.55     4850.23    207.81 o 
  -2  12   1      246.30      217.59     31.37 o 
  -1  12   1     9507.37     9337.12    186.59 o 
   0  12   1    17755.82    17919.55    318.36 o 
   1  12   1     6213.90     6423.48    181.76 o 
   2  12   1      242.02      269.70     56.23 o 
   3  12   1     7714.07     7412.36    289.32 o 
   4  12   1    14470.40    14269.29    431.95 o 
   5  12   1     5322.62     5172.47    150.09 o 
   6  12   1      360.92      358.01     34.99 o 
  -6  13   1     1790.59     1769.39    100.56 o 
  -5  13   1      465.30      466.31     42.55 o 
  -4  13   1      159.56      146.83     18.59 o 
  -3  13   1     2602.53     2643.89     86.72 o 
  -2  13   1     4847.92     4532.85    119.64 o 
  -1  13   1      596.72      592.55     32.73 o 
   0  13   1      230.84      204.74     21.74 o 
   1  13   1      715.52      615.72     30.68 o 
   2  13   1     4697.00     4888.54    221.76 o 
   3  13   1      639.55      635.16     65.69 o 
   4  13   1      167.67      155.73     30.73 o 
   5  13   1      123.21      186.82     24.86 o 
   6  13   1     2076.85     2087.50    112.84 o 
  -5  14   1      395.61      201.23     58.71 o 
  -4  14   1      392.21      457.68     67.50 o 
  -3  14   1      455.43      345.06     68.99 o 
  -2  14   1      684.74      621.63     91.96 o 
  -1  14   1      953.92      909.48     57.28 o 
   0  14   1      954.23      914.75     53.69 o 
   1  14   1      268.25      266.16     88.83 o 
   2  14   1        6.82       41.37     19.96 o 
   3  14   1      102.85       96.78     26.71 o 
   4  14   1     1050.15      920.90     94.80 o 
   5  14   1      293.97      228.87     66.99 o 
  -4  15   1      104.17       20.25     22.75 o 
  -3  15   1     3738.64     3557.98    215.37 o 
  -2  15   1     9228.91     8566.00    689.08 o 
  -1  15   1     6004.08     6352.37    327.88 o 
   1  15   1     5914.32     5735.39    300.49 o 
   2  15   1     8280.32     8473.75    425.50 o 
   3  15   1     3620.69     3014.31    506.97 o 
   4  15   1       21.48       40.27     33.27 o 
  -2  16   1       31.15       60.15     35.43 o 
  -1  16   1     1800.19     1697.67    105.71 o 
   1  16   1     3542.97     3382.55    186.92 o 
   2  16   1      243.22      209.42     58.46 o 
 -10   0   2       29.35       98.65     29.19 o 
  -9   0   2     3099.94     3301.23    116.76 o 
  -8   0   2     6214.27     6739.29    247.95 o 
  -7   0   2     5324.80     5587.89    214.76 o 
  -6   0   2     1951.40     2002.33    125.62 o 
  -5   0   2    13897.73    14021.79    311.83 o 
  -4   0   2    52058.45    52463.17    735.99 o 
  -3   0   2     4459.10     4159.80    335.11 o 
  -2   0   2     2508.06     2449.88    125.59 o 
  -1   0   2    13970.38    14679.11    615.01 o 
   1   0   2    20207.94    20377.15    294.28 o 
   2   0   2      590.48      700.17     39.54 o 
   3   0   2    58691.39    60675.99    484.99 o 
   4   0   2    60857.54    61399.82   1101.71 o 
   5   0   2     3837.10     3679.62    233.34 o 
   6   0   2       91.54      131.37     26.13 o 
   7   0   2     8652.70     8667.92    363.38 o 
   8   0   2     4785.18     4990.04    171.25 o 
   9   0   2     2278.79     2392.40    142.76 o 
 -10   1   2     2856.73     3008.02    129.18 o 
  -9   1   2      855.24      984.51     64.19 o 
  -8   1   2       52.44       81.53     19.95 o 
  -7   1   2     2331.78     2437.42     58.73 o 
  -6   1   2     4614.72     4616.28     94.42 o 
  -5   1   2     4566.88     4541.85     91.76 o 
  -4   1   2       27.51       95.06     17.59 o 
  -3   1   2    18731.31    18093.79    533.98 o 
  -2   1   2    13416.14    13013.68    410.51 o 
  -1   1   2     5980.57     6147.95    175.39 o 
   0   1   2      226.86      267.16     13.04 o 
   1   1   2    17727.94    17358.34    269.35 o 
   2   1   2     6685.24     6246.62     99.04 o 
   3   1   2     5613.89     5418.18     71.54 o 
   4   1   2       42.78       84.46     12.39 o 
   5   1   2     1399.32     1459.55     35.91 o 
   6   1   2     2630.60     2556.18     79.81 o 
   7   1   2     1898.08     1837.75     52.55 o 
   8   1   2        5.17       47.29     15.38 o 
   9   1   2      806.10      844.79     52.26 o 
 -10   2   2       18.91       82.36     19.83 o 
  -9   2   2      404.13      412.57     26.99 o 
  -8   2   2      391.63      364.89     28.83 o 
  -7   2   2      602.11      680.98     37.11 o 
  -6   2   2      137.88      165.16     30.37 o 
  -5   2   2     3413.35     3332.45     72.31 o 
  -4   2   2      759.78      727.33     26.67 o 
  -3   2   2      163.59      276.23     12.28 o 
  -2   2   2     3810.89     3896.80     87.04 o 
  -1   2   2      601.83      611.01     18.91 o 
   0   2   2       37.18      107.88      7.16 o 
   1   2   2     7712.97     7732.57     95.81 o 
   2   2   2     1979.51     2019.13     39.06 o 
   3   2   2       66.33       75.64     14.05 o 
   4   2   2     1141.75     1100.39     45.29 o 
   5   2   2      382.01      418.53     19.48 o 
   6   2   2      172.30      165.80     17.44 o 
   7   2   2        4.53       40.69     13.63 o 
   8   2   2      609.13      645.58     52.78 o 
   9   2   2      276.98      349.59     39.54 o 
  -9   3   2     3688.77     3968.55    107.20 o 
  -8   3   2      140.31      142.92     17.37 o 
  -7   3   2     4668.15     4664.92    190.14 o 
  -6   3   2    14553.76    14412.48    174.31 o 
  -5   3   2    16078.84    15646.56    283.02 o 
  -4   3   2      520.65      484.59     26.75 o 
  -3   3   2    25173.11    24735.07    146.58 o 
  -2   3   2    50663.29    49703.57    263.09 o 
  -1   3   2    11473.68    11615.74     67.79 o 
   0   3   2    11465.01    11704.38    124.73 o 
   1   3   2    11986.86    11711.91    212.91 o 
   2   3   2    42469.50    41211.46    456.88 o 
   3   3   2    12816.98    12319.97    120.07 o 
   4   3   2       17.13       58.57     20.79 o 
   5   3   2     2972.03     2872.60     66.34 o 
   6   3   2    15428.70    15381.76    313.98 o 
   7   3   2    11483.32    11620.47    210.58 o 
   8   3   2       89.93       78.89     19.38 o 
   9   3   2     2664.82     2630.85     81.97 o 
  -9   4   2     1930.94     2030.50     63.04 o 
  -8   4   2     7656.27     7738.88    207.62 o 
  -7   4   2     5783.19     5342.89    110.65 o 
  -6   4   2        0.80      105.54     18.49 o 
  -5   4   2     4426.57     4305.56     89.13 o 
  -4   4   2    13197.27    12521.43    153.08 o 
  -3   4   2    13077.05    12976.12    108.99 o 
  -2   4   2      729.32      824.62     33.87 o 
  -1   4   2    16970.95    17027.58     88.46 o 
   0   4   2    19915.71    20341.98    106.43 o 
   1   4   2     8895.54     9474.99    138.61 o 
   2   4   2       19.85       40.40      7.91 o 
   3   4   2    12297.05    11948.93    241.89 o 
   4   4   2    14000.28    13844.78    251.40 o 
   5   4   2     7388.15     7159.82    136.84 o 
   6   4   2        0.74       50.31     17.74 o 
   7   4   2     5349.69     5361.03    125.60 o 
   8   4   2     4390.16     4591.98    106.45 o 
   9   4   2     3253.01     3258.33    156.50 o 
  -9   5   2       10.72      111.13     19.96 o 
  -8   5   2      189.00      260.03     50.53 o 
  -7   5   2      450.70      442.60     50.86 o 
  -6   5   2     1003.78     1027.30     45.95 o 
  -5   5   2     1847.54     1813.81     68.82 o 
  -4   5   2      290.17      332.33     31.46 o 
  -3   5   2      589.26      604.61     15.06 o 
  -2   5   2     1662.47     1673.59     36.94 o 
  -1   5   2       25.98       55.56      6.26 o 
   0   5   2       15.06       47.04      7.67 o 
   1   5   2       27.39       33.43      3.95 o 
   2   5   2      158.22      191.17     10.54 o 
   3   5   2      103.41       93.95     17.20 o 
   4   5   2        4.15       98.63     31.23 o 
   5   5   2     1137.87     1160.88     59.97 o 
   6   5   2      181.28      200.54     21.07 o 
   7   5   2      101.41      143.77     34.68 o 
   8   5   2      147.59      102.36     51.66 o 
   9   5   2        1.68       46.81     15.12 o 
  -9   6   2      388.95      417.25     58.51 o 
  -8   6   2     3416.68     3522.11     98.70 o 
  -7   6   2     3027.45     2948.34     87.78 o 
  -6   6   2       18.61       67.60     21.16 o 
  -5   6   2     3658.76     3794.77     79.57 o 
  -4   6   2    11221.31    10980.41    202.93 o 
  -3   6   2    10209.84    10120.54    174.88 o 
  -2   6   2      719.28      770.31     17.21 o 
  -1   6   2     1526.39     1393.11     30.83 o 
   0   6   2     9918.12     9638.94     90.92 o 
   1   6   2    12863.10    13373.33    161.38 o 
   2   6   2      115.91      146.98      9.42 o 
   3   6   2     1880.13     1868.67     53.78 o 
   4   6   2     9394.25     9039.92    171.85 o 
   5   6   2     2549.16     2470.54     58.13 o 
   6   6   2       64.24      106.84     30.62 o 
   7   6   2     2156.45     2146.97     76.44 o 
   8   6   2     4198.70     4418.49    116.68 o 
   9   6   2     3030.89     2981.15     88.14 o 
  -9   7   2     4167.43     4131.25    132.31 o 
  -8   7   2       91.11      113.58     23.81 o 
  -7   7   2     6233.35     6048.50    150.02 o 
  -6   7   2    12851.13    12454.81    227.48 o 
  -5   7   2    11078.78    10983.66    261.40 o 
  -4   7   2      897.32      928.93     52.86 o 
  -3   7   2     7260.91     7256.25    117.63 o 
  -2   7   2    20815.54    20987.42    186.57 o 
  -1   7   2    14638.15    15007.13    116.44 o 
   0   7   2      748.69      851.76     41.58 o 
   1   7   2    10327.39    10206.28    170.40 o 
   2   7   2    37708.15    37689.36    675.32 o 
   3   7   2    28811.18    28899.47    605.55 o 
   4   7   2      151.22      188.28     16.66 o 
   5   7   2     5662.17     5439.80    138.14 o 
   6   7   2    13077.39    13223.65    273.85 o 
   7   7   2     6936.61     7019.92    190.38 o 
   8   7   2       51.56      105.00     33.05 o 
  -8   8   2     1454.77     1522.09     77.66 o 
  -7   8   2     1192.35     1177.82     48.68 o 
  -6   8   2      231.58      293.36     35.03 o 
  -5   8   2     2208.46     2103.31     71.99 o 
  -4   8   2     3588.01     3563.78     64.69 o 
  -3   8   2     2820.66     2969.36    142.57 o 
  -2   8   2        0.20       40.02      8.28 o 
  -1   8   2     5133.91     5339.34     83.95 o 
   0   8   2     4927.64     4764.49    124.79 o 
   1   8   2      455.45      448.09     58.24 o 
   2   8   2     1626.93     1661.05     33.40 o 
   3   8   2      192.72      200.97     29.46 o 
   4   8   2     1575.89     1733.63     61.84 o 
   5   8   2     1649.79     1517.51     45.12 o 
   6   8   2      788.14      724.92     78.00 o 
   7   8   2      540.98      597.73     37.67 o 
   8   8   2     2010.56     1999.05     70.26 o 
  -8   9   2       26.02       76.52     21.23 o 
  -7   9   2      454.92      483.26     46.42 o 
  -6   9   2      703.38      678.03     32.10 o 
  -5   9   2     2408.75     2342.51    113.82 o 
  -4   9   2      138.98      136.46     15.22 o 
  -3   9   2     3261.05     3144.14     45.45 o 
  -2   9   2     2267.13     2314.31     99.75 o 
  -1   9   2      918.85      905.56     31.47 o 
   0   9   2      295.72      316.81     29.43 o 
   1   9   2     1019.70     1009.93     47.19 o 
   2   9   2     3175.67     3251.49     91.35 o 
   3   9   2     1774.98     1759.15     65.40 o 
   4   9   2       22.32       69.32     25.50 o 
   5   9   2      603.59      603.15     64.96 o 
   6   9   2      523.93      571.20     60.12 o 
   7   9   2      695.97      745.46     44.31 o 
   8   9   2       32.18      111.98     22.46 o 
  -8  10   2     4049.92     4289.31    168.96 o 
  -7  10   2     3806.61     3641.51    216.68 o 
  -6  10   2      381.87      422.14     30.38 o 
  -5  10   2     4627.88     4463.48    107.25 o 
  -4  10   2    13657.21    13415.58    241.27 o 
  -3  10   2    10611.82    10644.39    219.21 o 
  -2  10   2      759.20      802.37     64.34 o 
  -1  10   2    10741.08    10713.81    135.83 o 
   0  10   2    29041.96    29615.75    391.77 o 
   1  10   2     5687.49     5558.16    107.56 o 
   2  10   2       31.65       64.15     14.41 o 
   3  10   2     5138.63     5064.67    120.29 o 
   4  10   2    22104.32    21555.09    521.91 o 
   5  10   2     3032.15     2882.80    140.11 o 
   6  10   2        3.28       30.03     11.49 o 
   7  10   2     2912.77     2944.34    106.07 o 
  -7  11   2     2780.93     2708.42    106.23 o 
  -6  11   2     3570.82     3516.80    133.63 o 
  -5  11   2     4040.67     4023.54    103.87 o 
  -4  11   2       19.60       30.09      9.11 o 
  -3  11   2     1249.19     1309.34     46.01 o 
  -2  11   2     4852.30     4712.73    125.98 o 
  -1  11   2    15782.50    15522.24    312.22 o 
   0  11   2      265.75      295.98     19.17 o 
   1  11   2     5424.80     5265.82    146.33 o 
   2  11   2     4968.79     4771.70    199.44 o 
   3  11   2     9863.85     9727.78    208.72 o 
   4  11   2       16.52       64.44     15.57 o 
   5  11   2     1980.65     1898.46    110.91 o 
   6  11   2     3731.19     3737.45    157.70 o 
   7  11   2     2048.47     2097.25    111.34 o 
  -7  12   2        7.25       21.29     13.79 o 
  -6  12   2       36.31       38.61     13.03 o 
  -5  12   2      366.43      346.84     30.47 o 
  -4  12   2      704.15      608.88     36.67 o 
  -3  12   2        0.08       22.21      9.42 o 
  -2  12   2        8.19       42.65     14.82 o 
  -1  12   2     1000.54      990.00     34.40 o 
   0  12   2      530.14      516.97     68.01 o 
   1  12   2        0.33       37.00     19.52 o 
   2  12   2        3.22       23.18     18.78 o 
   3  12   2       28.79       26.52     11.17 o 
   4  12   2       32.69       40.31     13.63 o 
   5  12   2        7.91       65.60     18.82 o 
   6  12   2       20.97       52.14     16.96 o 
  -6  13   2     5639.25     5602.58    199.31 o 
  -5  13   2     1193.90     1047.74    109.28 o 
  -4  13   2      203.45      178.30     38.05 o 
  -3  13   2     2495.43     2451.28    171.57 o 
  -2  13   2    11791.22    11603.11    769.46 o 
  -1  13   2     2298.74     2230.80    105.09 o 
   0  13   2      327.59      405.50     38.57 o 
   1  13   2     1442.42     1603.82     81.29 o 
   2  13   2     5015.09     5478.81    240.41 o 
   3  13   2     1535.87     1543.33    214.61 o 
   4  13   2       24.03       58.74     30.41 o 
   5  13   2     2060.30     1902.51    230.84 o 
   6  13   2     2982.81     2879.47    167.99 o 
  -5  14   2     1965.37     1761.43    140.93 o 
  -4  14   2     5023.97     5099.81    235.06 o 
  -3  14   2     4600.76     4314.79    178.39 o 
  -2  14   2      142.17      167.82     55.17 o 
  -1  14   2     4318.54     4060.49    145.19 o 
   0  14   2     7139.38     7526.61    248.81 o 
   1  14   2     5685.38     5830.13    211.20 o 
   2  14   2      232.85      195.14     32.24 o 
   3  14   2     4053.75     3765.21    172.10 o 
   4  14   2     7127.73     7086.67    278.68 o 
   5  14   2     4076.18     3946.74    189.15 o 
  -4  15   2      114.48      105.06     61.41 o 
  -3  15   2     1116.46      754.81    223.65 o 
  -2  15   2      848.36      817.78    126.11 o 
  -1  15   2      632.31      490.85     88.49 o 
   0  15   2       28.77       80.26     27.33 o 
   1  15   2      272.89      347.86     84.93 o 
   2  15   2      275.70      180.53     37.65 o 
   3  15   2       43.09       26.78     26.89 o 
   4  15   2        0.73       30.75     35.63 o 
  -2  16   2        1.32       32.69     21.73 o 
  -1  16   2     1103.81      650.19    190.74 o 
   1  16   2      421.19      395.62    145.23 o 
   2  16   2       31.47       65.71     40.90 o 
 -10   1   3     2288.85     2443.41     76.52 o 
  -9   1   3     2072.42     2029.80     64.30 o 
  -8   1   3       20.51       62.94     17.00 o 
  -7   1   3     1550.95     1539.27     61.98 o 
  -6   1   3     9751.41     9609.29    176.97 o 
  -5   1   3     7950.82     7319.39    153.68 o 
  -4   1   3     2703.96     2688.42     77.41 o 
  -3   1   3     7596.11     7246.50    232.84 o 
  -2   1   3    63015.07    62974.25    739.06 o 
  -1   1   3    20522.16    21580.76    344.75 o 
   0   1   3     3664.95     3955.01    117.86 o 
   1   1   3    20663.65    21190.09    205.84 o 
   2   1   3    38036.14    38665.50    206.48 o 
   3   1   3     5615.81     5029.27     46.50 o 
   4   1   3       42.45       90.17     11.39 o 
   5   1   3      529.13      472.32     26.88 o 
   6   1   3     5253.99     5294.73    116.51 o 
   7   1   3     9041.83     9055.38    167.50 o 
   8   1   3      167.94      166.69     18.90 o 
   9   1   3     1510.67     1542.75     90.05 o 
 -10   2   3       65.89       97.24     22.14 o 
  -9   2   3     3319.50     3356.97     85.19 o 
  -8   2   3    13025.11    13123.55    249.09 o 
  -7   2   3     5030.87     4962.33    119.44 o 
  -6   2   3        3.64       55.89     13.80 o 
  -5   2   3    11795.29    11225.13    211.20 o 
  -4   2   3    20591.70    19783.13    343.26 o 
  -3   2   3     6354.09     5742.81    114.05 o 
  -2   2   3      194.87      218.57     12.82 o 
  -1   2   3       94.75      129.94      6.53 o 
   0   2   3     6000.23     6079.60    126.06 o 
   1   2   3    41526.26    42245.71    407.13 o 
   2   2   3      149.84      208.57     15.46 o 
   3   2   3    12995.17    12663.76     97.80 o 
   4   2   3    25956.39    25418.94    381.45 o 
   5   2   3    11479.40    11604.02    194.64 o 
   6   2   3      641.41      611.79     44.89 o 
   7   2   3     6189.42     6346.35    173.24 o 
   8   2   3     9341.78     9723.62    205.86 o 
   9   2   3     1101.71     1053.79     68.77 o 
 -10   3   3      325.06      378.60     52.73 o 
  -9   3   3     1123.51     1136.13     53.59 o 
  -8   3   3        0.85       55.21     14.01 o 
  -7   3   3     1271.51     1235.82     41.64 o 
  -6   3   3      997.38     1025.85     40.25 o 
  -5   3   3     1255.59     1262.22     67.89 o 
  -4   3   3     1411.02     1514.07     40.47 o 
  -3   3   3     2748.71     2817.90     79.18 o 
  -2   3   3     6707.66     6596.86     46.45 o 
  -1   3   3       35.00       50.75     13.81 o 
   0   3   3     1762.62     1899.19     41.52 o 
   1   3   3      627.94      723.23     24.00 o 
   2   3   3      194.33      183.59     11.48 o 
   3   3   3       57.33       73.84     17.93 o 
   4   3   3      347.27      356.54     40.90 o 
   5   3   3        7.72       78.21     24.63 o 
   6   3   3      921.98      978.90     49.14 o 
   7   3   3      105.61      142.06     22.57 o 
   8   3   3        0.35       96.66     18.62 o 
   9   3   3       32.19       51.38     16.84 o 
  -9   4   3     1141.60     1158.38     57.03 o 
  -8   4   3     2210.73     2320.65     80.25 o 
  -7   4   3     1803.27     1856.47     52.69 o 
  -6   4   3      959.56     1001.93     39.64 o 
  -5   4   3     3360.50     3080.99    169.15 o 
  -4   4   3     4618.11     4325.63    116.17 o 
  -3   4   3      409.42      366.99     12.35 o 
  -2   4   3       54.30       97.15      9.90 o 
  -1   4   3     1092.58     1094.01     21.87 o 
   0   4   3     9142.74     9234.42    162.15 o 
   1   4   3    28758.60    30562.32    333.52 o 
   2   4   3       10.62       50.53      8.25 o 
   3   4   3     1957.15     1876.60     41.94 o 
   4   4   3     2727.38     2747.46     79.16 o 
   5   4   3     1884.12     1904.16     93.99 o 
   6   4   3      109.95      108.46     21.45 o 
   7   4   3     1896.49     1773.98     79.76 o 
   8   4   3     2294.23     2377.93     65.34 o 
   9   4   3      309.23      350.09     48.42 o 
  -9   5   3     2133.88     2392.49     86.59 o 
  -8   5   3       49.79       68.40     31.73 o 
  -7   5   3     3479.80     3506.43    172.51 o 
  -6   5   3    21370.01    20422.07    654.39 o 
  -5   5   3    24629.08    24286.59    419.46 o 
  -4   5   3     3097.78     3192.13    145.89 o 
  -3   5   3     6306.49     6007.27     60.76 o 
  -2   5   3    60982.24    61949.75    881.02 o 
  -1   5   3    31695.83    32107.45    198.03 o 
   0   5   3     2984.57     3447.78     68.09 o 
   1   5   3    45933.30    45526.18    534.68 o 
   2   5   3    37459.92    36098.49   1149.56 o 
   3   5   3     8581.16     8128.00     90.81 o 
   4   5   3     1208.31     1205.28     62.88 o 
   5   5   3    19533.46    19592.65    228.02 o 
   6   5   3    14317.74    14234.97    223.11 o 
   7   5   3     6541.85     6502.82    139.45 o 
   8   5   3      446.69      439.26     25.61 o 
   9   5   3     3635.63     3690.47    105.15 o 
  -9   6   3     1477.11     1500.96     87.56 o 
  -8   6   3     3050.12     3075.33     88.23 o 
  -7   6   3     2633.08     2583.59     97.22 o 
  -6   6   3      155.81      159.92     25.90 o 
  -5   6   3     5249.44     5241.49     93.61 o 
  -4   6   3     2917.70     2665.79    108.15 o 
  -3   6   3     7745.69     7849.45     85.93 o 
  -2   6   3      559.59      641.45     35.80 o 
  -1   6   3    10110.10    10800.93    177.06 o 
   0   6   3    21176.25    21406.51    145.30 o 
   1   6   3    15932.68    16156.40    318.84 o 
   2   6   3       89.95      118.42      7.94 o 
   3   6   3      331.29      337.81     19.16 o 
   4   6   3     9871.80     9905.40    181.28 o 
   5   6   3     4216.36     4370.99    127.67 o 
   6   6   3      380.23      395.94     91.01 o 
   7   6   3      463.32      474.95     37.22 o 
   8   6   3     3459.66     3506.32     96.01 o 
  -9   7   3        5.20       41.33     16.12 o 
  -8   7   3      380.26      339.81     33.79 o 
  -7   7   3      841.81      894.31     40.08 o 
  -6   7   3       95.67      131.84     25.84 o 
  -5   7   3      375.12      358.14     40.91 o 
  -4   7   3      616.83      589.46     22.45 o 
  -3   7   3     3389.43     3369.72     61.10 o 
  -2   7   3       50.24       70.17     22.56 o 
  -1   7   3      543.24      581.42     26.40 o 
   0   7   3       53.84       78.06     10.33 o 
   1   7   3     1657.62     1717.89     30.28 o 
   2   7   3       44.31       89.21     15.24 o 
   3   7   3       20.26       40.73     16.64 o 
   4   7   3        9.52      104.57     20.82 o 
   5   7   3      183.47      169.63     17.29 o 
   6   7   3       20.32      155.36     68.33 o 
   7   7   3      564.77      596.79     75.00 o 
   8   7   3        1.39       45.56     14.95 o 
  -8   8   3     8892.81     8785.76    273.53 o 
  -7   8   3     4025.98     3933.38    136.21 o 
  -6   8   3       72.87       96.57     21.66 o 
  -5   8   3     6030.88     5802.31    133.83 o 
  -4   8   3    12868.20    12881.49    296.93 o 
  -3   8   3     4801.88     4622.43     76.63 o 
  -2   8   3      471.86      498.97     28.88 o 
  -1   8   3     3569.10     3494.29     49.23 o 
   0   8   3    16128.38    16140.18    204.01 o 
   1   8   3    15654.95    16022.19    293.27 o 
   2   8   3      285.16      330.77     22.34 o 
   3   8   3     6065.85     6094.41    233.51 o 
   4   8   3     9491.76     9716.06    233.73 o 
   5   8   3     6463.57     6277.15    200.13 o 
   6   8   3      590.51      657.83     41.66 o 
   7   8   3     3191.97     3177.68    114.80 o 
   8   8   3     5004.47     4994.93    215.69 o 
  -8   9   3      257.30      273.68     36.31 o 
  -7   9   3     3495.35     3257.29     91.52 o 
  -6   9   3     9931.23    10105.00    237.59 o 
  -5   9   3     5049.19     5006.74    101.21 o 
  -4   9   3      136.85      159.52     14.75 o 
  -3   9   3     5790.02     5951.81     82.00 o 
  -2   9   3    23095.78    23787.96    352.43 o 
  -1   9   3    10270.34     9917.33    141.52 o 
   0   9   3        4.42       35.67      5.70 o 
   1   9   3    10331.38    10184.73    141.28 o 
   2   9   3    17479.53    17868.48    289.81 o 
   3   9   3    14786.99    14019.02    286.03 o 
   4   9   3      392.93      364.19     26.70 o 
   5   9   3     7262.03     7017.46    192.25 o 
   6   9   3     7591.52     7772.38    257.09 o 
   7   9   3     5176.28     5067.25    169.64 o 
   8   9   3       18.97       56.23     17.80 o 
  -8  10   3      174.26      215.52     31.18 o 
  -7  10   3      366.20      349.58     40.32 o 
  -6  10   3      157.13      159.46     28.30 o 
  -5  10   3      413.80      416.84     35.84 o 
  -4  10   3     1257.76     1228.48     35.95 o 
  -3  10   3     2498.37     2405.12     81.06 o 
  -2  10   3        0.07       25.90      9.83 o 
  -1  10   3     3488.18     3529.37     49.40 o 
   0  10   3      495.64      509.56     47.71 o 
   1  10   3       26.13       62.66     12.15 o 
   2  10   3      141.15      127.46     16.27 o 
   3  10   3       65.97      120.71     16.72 o 
   4  10   3      998.81      992.09     58.96 o 
   5  10   3      272.39      286.80     57.15 o 
   6  10   3        3.24       14.62     20.22 o 
   7  10   3       34.33       65.91     26.80 o 
  -7  11   3      660.51      662.05     53.93 o 
  -6  11   3     3455.06     3487.79    102.09 o 
  -5  11   3     1307.80     1233.44     51.99 o 
  -4  11   3      265.71      282.39     38.93 o 
  -3  11   3     2239.12     2242.74     58.14 o 
  -2  11   3     8251.11     8082.30    155.71 o 
  -1  11   3     3787.84     3718.45     74.03 o 
   0  11   3     1037.38      979.67     43.14 o 
   1  11   3     2931.42     2792.48    145.83 o 
   2  11   3     3311.28     3497.82    101.04 o 
   3  11   3     2579.22     2551.63    102.19 o 
   4  11   3        0.26       57.12     12.85 o 
   5  11   3     1037.74     1117.29     65.60 o 
   6  11   3     1481.55     1512.22     75.87 o 
   7  11   3     1480.59     1398.51    125.04 o 
  -7  12   3     3643.18     3690.79    241.59 o 
  -6  12   3      165.73      157.79     25.53 o 
  -5  12   3     3152.44     2959.30    106.30 o 
  -4  12   3     7921.48     7046.09    349.82 o 
  -3  12   3     6581.47     6252.49    157.10 o 
  -2  12   3      406.09      437.84     52.71 o 
  -1  12   3     6307.07     5747.22    161.08 o 
   0  12   3     8716.51     8532.33    547.30 o 
   1  12   3     5681.92     5841.87    143.36 o 
   2  12   3      424.26      450.19     52.82 o 
   3  12   3     3708.41     3680.69     96.56 o 
   4  12   3    10336.74    10203.36    246.46 o 
   5  12   3     5169.85     5113.74    161.72 o 
   6  12   3       27.09       52.80     16.22 o 
  -6  13   3     1785.61     1736.53    106.72 o 
  -5  13   3      905.35      649.97    100.60 o 
  -4  13   3      184.87      111.38     31.04 o 
  -3  13   3     2920.26     2959.86    236.01 o 
  -2  13   3     2356.73     2442.09    120.25 o 
  -1  13   3      707.33      675.18     70.62 o 
   0  13   3      861.92      785.53     54.50 o 
   1  13   3     1267.30     1202.79     72.01 o 
   2  13   3     2167.06     2373.02     92.53 o 
   3  13   3      961.73     1090.92    155.90 o 
   4  13   3      158.09      190.03     52.49 o 
   5  13   3      734.83      825.06    115.68 o 
  -5  14   3      234.08      151.02     51.50 o 
  -4  14   3      203.06      205.68     58.31 o 
  -3  14   3       95.25      100.63     28.69 o 
  -2  14   3      276.74      224.30     45.92 o 
  -1  14   3       10.92        9.47     11.52 o 
   0  14   3      232.77      312.19     62.78 o 
   1  14   3       25.57       84.23     38.88 o 
   2  14   3        4.15       32.05     13.78 o 
   3  14   3       72.64       52.34     24.17 o 
   4  14   3      495.30      426.54     47.50 o 
  -4  15   3       15.20        7.14     12.32 o 
  -3  15   3     2103.64     1822.53    178.70 o 
  -2  15   3     8728.08     9036.14    340.49 o 
  -1  15   3     6268.28     6375.33    320.25 o 
   0  15   3       47.90       96.92     20.54 o 
   1  15   3     3609.13     3677.21    174.33 o 
   2  15   3     7613.31     7164.98    281.76 o 
   3  15   3     2869.08     2854.35    131.62 o 
  -2  16   3       14.95       36.62     11.01 o 
  -1  16   3     1697.23     1488.44    145.95 o 
   1  16   3     2766.35     2853.68    166.96 o 
   2  16   3        0.64       50.52     38.88 o 
 -10   0   4        2.68        4.77     28.56 o 
  -9   0   4     2725.95     2982.59    107.92 o 
  -8   0   4    12228.83    11201.32   1516.67 o 
  -7   0   4     7992.51     8090.64    225.13 o 
  -6   0   4     1194.69     1125.45     77.53 o 
  -5   0   4     1801.56     1610.11     97.14 o 
  -4   0   4    38101.63    38909.86    755.37 o 
  -3   0   4    57143.09    55803.00   1441.82 o 
  -2   0   4    65890.33    66569.52    832.98 o 
  -1   0   4    20689.38    21611.68    207.53 o 
   0   0   4    31347.84    33816.65    282.54 o 
   1   0   4     8009.36     7778.84    117.47 o 
   2   0   4     8260.13     8059.79     64.22 o 
   3   0   4    24952.15    24671.80    551.22 o 
   4   0   4    22619.36    21842.40    475.50 o 
   5   0   4     6913.58     6545.90    208.83 o 
   6   0   4      149.19      175.00     28.79 o 
   7   0   4     5939.72     5923.47    164.50 o 
   8   0   4     6120.48     6453.38    201.57 o 
   9   0   4     2381.82     2472.33    217.04 o 
 -10   1   4     1670.34     1833.74     61.62 o 
  -9   1   4     1242.11     1228.97     71.14 o 
  -8   1   4      204.01      231.79     31.43 o 
  -7   1   4     1864.45     2004.10     75.38 o 
  -6   1   4      640.04      623.86     48.67 o 
  -5   1   4     4074.66     4116.35     84.98 o 
  -4   1   4      387.71      448.66     17.33 o 
  -3   1   4     8615.42     8630.53    212.98 o 
  -2   1   4     1141.80     1013.87     25.65 o 
  -1   1   4    30021.51    31459.70    207.27 o 
   0   1   4     1011.66     1044.10     37.13 o 
   1   1   4     4901.51     4845.25     59.77 o 
   2   1   4     3556.67     3488.19     48.98 o 
   3   1   4    14567.35    14455.00    217.06 o 
   4   1   4       57.20       76.07     12.59 o 
   5   1   4     1132.78     1069.35     44.92 o 
   6   1   4     3758.12     3660.86    125.42 o 
   7   1   4     2261.83     2217.46     70.35 o 
   8   1   4       16.27      103.81     36.52 o 
   9   1   4      406.79      390.05     28.24 o 
 -10   2   4        1.38       52.37     16.91 o 
  -9   2   4      576.38      701.14     44.60 o 
  -8   2   4     1742.13     1862.15     99.67 o 
  -7   2   4     1990.48     2014.92    111.89 o 
  -6   2   4       50.07      110.39     27.48 o 
  -5   2   4      232.69      279.35     20.34 o 
  -4   2   4      796.46      798.62     27.26 o 
  -3   2   4    12753.42    12902.60    264.38 o 
  -2   2   4       90.56      107.20      7.95 o 
  -1   2   4     6876.94     6861.15     59.70 o 
   0   2   4     1011.81     1033.44     31.31 o 
   1   2   4     2094.35     2046.23     57.58 o 
   2   2   4       95.52       72.33      6.99 o 
   3   2   4        5.65       37.79      8.36 o 
   4   2   4      107.04      109.92     11.44 o 
   5   2   4        7.56       58.93     22.89 o 
   6   2   4        5.55       37.77     15.70 o 
   7   2   4      553.46      558.65     29.23 o 
   8   2   4      921.99      832.30     45.80 o 
   9   2   4       34.01       73.94     21.33 o 
 -10   3   4     5114.70     5544.46    149.61 o 
  -9   3   4     3900.58     3953.52    106.89 o 
  -8   3   4       12.37       42.11     13.94 o 
  -7   3   4     9604.97     9389.05    177.75 o 
  -6   3   4    12969.45    12429.05    254.65 o 
  -5   3   4     9011.86     8587.04    222.75 o 
  -4   3   4       42.24      116.71     12.82 o 
  -3   3   4    18099.63    17263.63    330.94 o 
  -2   3   4    23274.32    23162.77    152.43 o 
  -1   3   4     5760.10     5438.79     68.07 o 
   0   3   4        6.01       38.19      7.12 o 
   1   3   4     8349.40     8100.32    136.20 o 
   2   3   4    37764.07    38011.39    585.07 o 
   3   3   4    14902.22    14894.28    169.80 o 
   4   3   4     1640.25     1609.67     48.62 o 
   5   3   4     4835.99     4652.83     82.38 o 
   6   3   4    18006.06    17816.23    409.99 o 
   7   3   4     8736.36     8834.99    172.29 o 
   8   3   4        3.27       58.14     18.89 o 
   9   3   4     2433.14     2520.21     73.24 o 
  -9   4   4      707.16      784.22     47.62 o 
  -8   4   4     5776.74     5685.09    258.52 o 
  -7   4   4     3812.30     4010.17    106.31 o 
  -6   4   4        5.80       68.00     15.09 o 
  -5   4   4     3275.56     3138.13     82.51 o 
  -4   4   4    18157.21    17708.06    273.02 o 
  -3   4   4     7916.86     7307.61    207.64 o 
  -2   4   4     1006.50      991.53     29.79 o 
  -1   4   4    18340.29    18832.35    251.82 o 
   0   4   4    43171.02    46022.96    470.21 o 
   1   4   4    19158.06    19286.13    278.60 o 
   2   4   4      318.15      312.35     13.58 o 
   3   4   4     7226.08     7044.93     98.32 o 
   4   4   4    13714.90    13565.03    249.95 o 
   5   4   4     9297.16     9181.50    104.09 o 
   6   4   4      146.55      171.65     30.56 o 
   7   4   4      980.06      951.73     44.90 o 
   8   4   4     3889.46     3949.50     95.08 o 
   9   4   4     3661.11     3836.87    122.55 o 
  -9   5   4        1.52       47.92     20.87 o 
  -8   5   4      189.20      195.21     27.42 o 
  -7   5   4       78.83      102.01     21.19 o 
  -6   5   4      122.59      120.29     15.69 o 
  -5   5   4      640.77      704.12     54.68 o 
  -4   5   4      282.52      276.60     14.02 o 
  -3   5   4      173.87      181.10      9.83 o 
  -2   5   4     1265.84     1301.35     31.57 o 
  -1   5   4     1280.69     1276.13     75.45 o 
   0   5   4      119.86      141.52     16.22 o 
   1   5   4      979.61      996.06     31.19 o 
   2   5   4      419.70      473.74     15.04 o 
   3   5   4     1260.56     1136.12     35.34 o 
   4   5   4       16.18       65.95     17.83 o 
   5   5   4        1.99       55.22     19.41 o 
   6   5   4        4.81       65.85     13.45 o 
   7   5   4        3.15       82.31     20.80 o 
   8   5   4        0.22       46.36     17.39 o 
  -9   6   4      433.55      393.41     35.05 o 
  -8   6   4     5417.81     5484.89    142.47 o 
  -7   6   4     3737.60     3771.58    100.84 o 
  -6   6   4        2.30       57.12     20.12 o 
  -5   6   4      989.33      975.65     37.81 o 
  -4   6   4    10384.26    10477.41    167.44 o 
  -3   6   4     8348.07     8109.89    128.96 o 
  -2   6   4      141.71      181.36     10.46 o 
  -1   6   4    19767.85    20138.09    429.71 o 
   0   6   4    35603.58    35248.89    419.56 o 
   1   6   4    11004.95    11381.09    134.03 o 
   2   6   4      152.49      155.29     13.26 o 
   3   6   4     3835.49     3761.83     91.58 o 
   4   6   4    14017.64    14243.55    254.44 o 
   5   6   4     4007.29     4122.03    114.11 o 
   6   6   4        6.48       64.57     15.24 o 
   7   6   4      170.05      166.13     17.52 o 
   8   6   4     2123.78     2181.20     77.40 o 
  -9   7   4     3768.89     3882.12    235.69 o 
  -8   7   4       24.41       81.05     25.84 o 
  -7   7   4     7220.27     7310.53    177.65 o 
  -6   7   4    16047.35    16025.47    287.23 o 
  -5   7   4    10345.92     9948.67    237.73 o 
  -4   7   4       73.64      132.59     20.78 o 
  -3   7   4    10318.27    10422.84    165.06 o 
  -2   7   4    23707.66    24527.78    395.65 o 
  -1   7   4    13445.43    13312.93    187.91 o 
   0   7   4      354.82      401.87     21.30 o 
   1   7   4     5797.17     5642.86     83.08 o 
   2   7   4    18714.05    19006.58    262.56 o 
   3   7   4     8468.16     8422.37    118.78 o 
   4   7   4     1121.31      967.14     38.35 o 
   5   7   4     8903.21     8754.83    166.54 o 
   6   7   4    21498.13    21562.76    548.68 o 
   7   7   4     6089.51     5921.09    131.51 o 
   8   7   4        7.63       69.58     16.48 o 
  -8   8   4     1629.37     1756.63    150.33 o 
  -7   8   4     2594.98     2485.21    109.71 o 
  -6   8   4       47.55      101.65     23.33 o 
  -5   8   4     1522.60     1418.68     75.32 o 
  -4   8   4     4351.28     4341.62    100.68 o 
  -3   8   4     2654.39     2493.84     62.88 o 
  -2   8   4       21.92       33.46      4.08 o 
  -1   8   4     2304.10     2358.02     83.28 o 
   0   8   4     3468.78     3576.03     65.80 o 
   1   8   4     2385.28     2486.95     83.36 o 
   2   8   4        0.57       19.61      9.12 o 
   3   8   4     1715.27     1713.50     64.26 o 
   4   8   4      393.93      424.56     35.53 o 
   5   8   4      729.16      865.44     57.29 o 
   6   8   4      119.81      127.46     41.12 o 
   7   8   4      643.19      624.40     35.59 o 
   8   8   4     1017.18     1003.80     73.36 o 
  -8   9   4       77.99       78.25     36.52 o 
  -7   9   4      389.06      446.59     36.18 o 
  -6   9   4      523.92      566.77     36.48 o 
  -5   9   4     1565.18     1490.57     57.24 o 
  -4   9   4       61.96       95.16     21.41 o 
  -3   9   4      238.95      272.86     20.74 o 
  -2   9   4     1738.09     1855.61     62.94 o 
  -1   9   4     1827.44     1861.54     83.44 o 
   0   9   4       51.78       66.83      9.55 o 
   1   9   4     1334.57     1334.08    117.56 o 
   2   9   4      657.12      633.09     39.07 o 
   3   9   4      369.29      358.15     20.94 o 
   4   9   4      869.06      804.05     89.76 o 
   5   9   4     1033.62     1060.84     45.06 o 
   6   9   4     1763.65     1870.90     82.45 o 
   7   9   4      367.05      414.40     35.63 o 
  -8  10   4     4970.10     5000.47    155.17 o 
  -7  10   4     6026.01     6073.62    176.97 o 
  -6  10   4      740.36      659.26     35.18 o 
  -5  10   4     2852.84     2817.92     76.97 o 
  -4  10   4    13853.19    14246.01    254.65 o 
  -3  10   4    14167.97    14293.35    266.91 o 
  -2  10   4     5839.00     5934.65    123.39 o 
  -1  10   4     6801.32     6627.94    189.06 o 
   0  10   4    24486.26    24351.20    348.80 o 
   1  10   4     7621.46     7565.91    156.38 o 
   2  10   4      109.45       98.25     26.55 o 
   3  10   4     5931.05     5678.46    179.52 o 
   4  10   4    11897.28    11912.46    262.34 o 
   5  10   4     2756.04     2805.32     95.63 o 
   6  10   4        3.19       39.16     15.84 o 
   7  10   4     2061.21     2293.57    109.65 o 
  -7  11   4     1195.82     1133.49     67.15 o 
  -6  11   4     5512.29     5520.24    142.35 o 
  -5  11   4     2906.12     2711.18     80.23 o 
  -4  11   4      751.80      675.84     33.23 o 
  -3  11   4     3244.98     3361.95    107.70 o 
  -2  11   4     7756.26     7759.05    206.79 o 
  -1  11   4     7038.17     6777.29    277.84 o 
   0  11   4        5.28       24.18      8.97 o 
   1  11   4     1920.03     2115.25     90.02 o 
   2  11   4    11754.27    12200.02    223.18 o 
   3  11   4     6921.69     7206.53    156.54 o 
   4  11   4        4.24       37.08     15.24 o 
   5  11   4     2711.97     2637.87    219.55 o 
   6  11   4     5298.98     5489.82    234.77 o 
  -7  12   4      106.15       89.57     26.67 o 
  -6  12   4       30.77       15.88     15.93 o 
  -5  12   4      171.99      112.47     57.85 o 
  -4  12   4      375.12      384.38     62.31 o 
  -3  12   4      703.76      621.31     68.45 o 
  -2  12   4      607.74      643.85     87.34 o 
  -1  12   4       16.90       31.01     18.16 o 
   0  12   4     1171.13     1150.54    194.90 o 
   1  12   4        1.12       35.81     18.14 o 
   2  12   4        3.94       49.63     19.15 o 
   3  12   4      185.79      196.71     38.26 o 
   4  12   4      244.21      251.83     46.87 o 
   5  12   4       51.36       68.32     21.67 o 
   6  12   4       63.04       57.32     30.81 o 
  -6  13   4     4637.98     4606.41    168.08 o 
  -5  13   4     1700.26     1724.20    197.76 o 
  -4  13   4      244.45      185.19     41.98 o 
  -3  13   4     2515.23     2426.99    125.77 o 
  -2  13   4     4938.40     4780.00    149.86 o 
  -1  13   4      970.84     1009.61    107.98 o 
   0  13   4       17.83       72.33     26.88 o 
   1  13   4     2525.45     2730.49    208.73 o 
   2  13   4     7862.36     8099.59    268.92 o 
   3  13   4     4224.85     4311.15    148.67 o 
   4  13   4     1098.29      989.85    119.49 o 
   5  13   4     1418.35     1411.81    124.47 o 
  -5  14   4     1490.26     1492.74    170.78 o 
  -4  14   4     7066.60     7201.70    278.39 o 
  -3  14   4     5035.36     4889.17    237.84 o 
  -2  14   4       15.45       30.39     13.54 o 
  -1  14   4     2667.40     2526.29    174.50 o 
   0  14   4     8450.88     8654.31    464.25 o 
   1  14   4     6424.53     6267.97    422.01 o 
   2  14   4        1.33       68.84     30.63 o 
   3  14   4     2090.01     2165.15    117.05 o 
   4  14   4     5088.98     4691.38    251.80 o 
  -4  15   4      370.12      320.00     60.88 o 
  -3  15   4      137.04      104.83     31.31 o 
  -2  15   4      825.79      732.29     98.70 o 
  -1  15   4      132.00       99.03     34.52 o 
   0  15   4       21.81       52.97     18.15 o 
   1  15   4      194.13      162.53     57.58 o 
   2  15   4      897.67      844.00    104.69 o 
   3  15   4      182.56      254.16     39.34 o 
  -2  16   4      132.22       58.55     35.43 o 
   1  16   4      765.72      511.00    195.41 o 
 -10   1   5     2621.80     2816.37     84.30 o 
  -9   1   5     1989.77     1907.23     60.57 o 
  -8   1   5      298.01      274.63     26.87 o 
  -7   1   5     2076.55     2221.68    148.84 o 
  -6   1   5     4707.88     4545.18     85.33 o 
  -5   1   5     1598.83     1623.59    183.49 o 
  -4   1   5     2797.43     2752.82     55.56 o 
  -3   1   5     7901.55     7685.35     74.90 o 
  -2   1   5    43639.73    45244.84    527.62 o 
  -1   1   5      565.52      536.79     26.97 o 
   0   1   5      681.01      706.52     28.61 o 
   1   1   5     5089.59     5210.19     52.83 o 
   2   1   5    56792.61    58714.99    287.67 o 
   3   1   5    18362.48    18578.17    169.31 o 
   4   1   5       20.96      106.53     16.08 o 
   5   1   5     5627.00     5512.02     94.68 o 
   6   1   5     4900.90     4906.98    102.11 o 
   7   1   5     3617.49     3553.25     79.43 o 
   8   1   5      673.70      619.59     31.12 o 
   9   1   5      424.20      407.27     34.74 o 
 -10   2   5      273.18      263.93     38.41 o 
  -9   2   5     2585.34     2599.25     98.32 o 
  -8   2   5    11585.16    11919.51    278.65 o 
  -7   2   5     8350.34     8163.47    156.74 o 
  -6   2   5      157.99      125.94     14.69 o 
  -5   2   5     5999.98     5835.46    114.61 o 
  -4   2   5    46223.07    46089.92    515.17 o 
  -3   2   5    24141.91    23474.88    387.07 o 
  -2   2   5       19.23       45.09      6.87 o 
  -1   2   5     8163.16     8193.75    108.05 o 
   0   2   5    24904.67    23764.31    565.43 o 
   1   2   5    26513.69    25614.93    477.43 o 
   2   2   5     6802.64     7114.47    103.29 o 
   3   2   5     2172.65     1943.07     77.32 o 
   4   2   5    20706.04    19997.98    311.61 o 
   5   2   5    14045.87    13993.70    146.36 o 
   6   2   5     1566.54     1473.67     58.99 o 
   7   2   5     3422.76     3609.34    109.07 o 
   8   2   5    11073.45    11033.59    436.83 o 
   9   2   5     4118.39     4120.26    114.74 o 
  -9   3   5      911.14      957.41     56.54 o 
  -8   3   5        4.35      191.52     33.86 o 
  -7   3   5      895.09      969.43     53.99 o 
  -6   3   5     3170.62     3196.98     65.82 o 
  -5   3   5     4660.94     4619.23     93.97 o 
  -4   3   5     1313.67     1264.89     57.28 o 
  -3   3   5       23.30       89.64      8.60 o 
  -2   3   5      449.49      414.69     17.35 o 
  -1   3   5     2475.32     2530.07     64.19 o 
   0   3   5     3824.02     3997.83    102.51 o 
   1   3   5     1856.23     1915.12     48.81 o 
   2   3   5      289.64      208.20      9.07 o 
   3   3   5       80.10      114.08      8.95 o 
   4   3   5      743.26      767.84     24.01 o 
   5   3   5      203.93      207.68     25.53 o 
   6   3   5      619.86      564.79     69.77 o 
   7   3   5      728.75      733.18     33.81 o 
   8   3   5       52.07       70.64     15.62 o 
   9   3   5      280.48      310.16     29.64 o 
  -9   4   5     2193.93     2187.95    108.17 o 
  -8   4   5     1447.82     1352.23     53.77 o 
  -7   4   5     1978.28     2003.70    101.22 o 
  -6   4   5      158.70      200.38     32.95 o 
  -5   4   5     2308.09     2310.00    146.09 o 
  -4   4   5     5888.30     5916.02    117.82 o 
  -3   4   5     7993.65     8108.98    128.83 o 
  -2   4   5      205.43      227.17      9.02 o 
  -1   4   5     7375.87     7844.74    202.62 o 
   0   4   5     1993.39     1760.67     50.87 o 
   1   4   5     5907.70     5791.44     93.74 o 
   2   4   5        1.10       56.06     20.81 o 
   3   4   5     2771.51     2790.55     67.98 o 
   4   4   5     4923.06     4601.52    142.93 o 
   5   4   5     3780.91     3669.03    122.25 o 
   6   4   5      115.09       96.62     19.55 o 
   7   4   5      290.82      304.01     24.02 o 
   8   4   5     1573.22     1548.83     73.77 o 
  -9   5   5     3906.49     4174.10    138.99 o 
  -8   5   5        2.41       52.55     30.98 o 
  -7   5   5     3505.36     3349.70    115.23 o 
  -6   5   5    14529.56    13997.32    362.04 o 
  -5   5   5    13550.70    13175.25    234.55 o 
  -4   5   5     2945.94     3058.59     74.26 o 
  -3   5   5     5280.00     4961.76     94.60 o 
  -2   5   5    35345.79    36109.65    401.91 o 
   0   5   5     3098.74     3149.03     84.31 o 
   1   5   5     9874.45     9900.34     93.00 o 
   2   5   5    23457.62    23213.60    231.85 o 
   3   5   5    10575.99    10484.50    186.54 o 
   4   5   5      153.67      180.66     21.90 o 
   5   5   5    16681.23    16242.30    330.21 o 
   6   5   5     5504.80     5685.03    129.98 o 
   7   5   5     2625.38     2635.52     71.21 o 
   8   5   5       61.65      125.07     19.39 o 
  -9   6   5     1778.07     1892.65    109.45 o 
  -8   6   5     1281.04     1393.19     64.23 o 
  -7   6   5     2804.89     2923.71     77.95 o 
  -6   6   5      264.02      254.91     20.70 o 
  -5   6   5     4935.41     4920.15    127.62 o 
  -4   6   5     7156.37     7119.62    143.54 o 
  -3   6   5     5105.31     4936.07     73.08 o 
  -2   6   5      294.46      304.85     11.47 o 
  -1   6   5     3557.96     3496.54     92.90 o 
   0   6   5    19896.58    19854.38    465.60 o 
   1   6   5     9813.88    10221.86     96.13 o 
   2   6   5      493.16      546.97     29.52 o 
   3   6   5     1392.13     1455.26     33.84 o 
   4   6   5    12819.90    13201.00    162.95 o 
   5   6   5     5719.11     5659.54    139.49 o 
   6   6   5       10.53       61.09     13.43 o 
   7   6   5      553.20      553.90     36.49 o 
   8   6   5     3044.36     3242.57     87.94 o 
  -9   7   5      312.63      251.99     33.05 o 
  -8   7   5       21.49       78.73     33.50 o 
  -7   7   5     1473.14     1382.35    119.99 o 
  -6   7   5       90.47      110.00     26.04 o 
  -5   7   5      795.21      778.90     52.81 o 
  -4   7   5      290.70      330.89     43.66 o 
  -3   7   5      532.57      538.48     21.69 o 
  -2   7   5       17.49       38.99      6.31 o 
  -1   7   5     1116.63     1232.08     42.65 o 
   0   7   5      530.98      573.77     26.66 o 
   1   7   5     2316.12     2419.28     60.38 o 
   2   7   5       80.40      138.01     17.62 o 
   3   7   5       44.02       64.88     15.81 o 
   4   7   5     2591.67     2405.61     94.72 o 
   5   7   5       50.00       65.26     14.84 o 
   6   7   5        2.69      111.02     19.31 o 
   7   7   5        7.37       38.95     19.75 o 
   8   7   5       14.61       59.35     16.33 o 
  -8   8   5     5490.58     5702.25    182.23 o 
  -7   8   5     4807.35     5083.06    140.86 o 
  -6   8   5      565.23      638.80     31.80 o 
  -5   8   5     4914.92     4831.16    113.61 o 
  -4   8   5    17316.56    17741.70    356.49 o 
  -3   8   5     3714.84     3554.75     59.99 o 
  -2   8   5      335.10      362.24     13.64 o 
  -1   8   5    11720.26    11922.59    191.68 o 
   0   8   5    13216.14    13171.97    269.86 o 
   1   8   5    10481.07    10703.68    164.99 o 
   2   8   5      571.31      537.38     42.50 o 
   3   8   5     4986.91     5025.90    165.48 o 
   4   8   5     9105.92     9515.32    264.95 o 
   5   8   5    12174.71    12222.54    267.90 o 
   6   8   5      285.70      233.29     30.09 o 
   7   8   5     1746.01     1861.11     66.27 o 
  -8   9   5      274.02      266.57     36.60 o 
  -7   9   5     2305.60     2280.61     79.18 o 
  -6   9   5     7883.50     7709.32    255.44 o 
  -5   9   5     3900.40     3913.26    107.49 o 
  -4   9   5      635.46      623.51     49.22 o 
  -3   9   5     8612.15     8841.11    183.92 o 
  -2   9   5    15967.79    15751.21    301.69 o 
  -1   9   5    10549.21    10314.36    181.19 o 
   0   9   5       11.11       50.49      7.87 o 
   1   9   5     5984.17     5696.58    256.26 o 
   2   9   5    15249.91    15160.96    273.90 o 
   3   9   5     5004.81     5015.99    110.62 o 
   4   9   5       22.37       58.93     25.31 o 
   5   9   5     2685.35     2619.77    101.30 o 
   6   9   5    10378.03    10633.52    261.10 o 
   7   9   5     4340.53     4383.90    112.23 o 
  -8  10   5      882.36      836.91     72.47 o 
  -7  10   5      558.48      521.68     48.04 o 
  -6  10   5        0.61       37.36     23.90 o 
  -5  10   5      268.38      198.52     31.36 o 
  -4  10   5       66.79       69.80     18.40 o 
  -3  10   5     1133.49     1197.81     59.70 o 
  -2  10   5      148.45      178.59     29.04 o 
  -1  10   5     1048.69     1048.94     57.35 o 
   0  10   5      705.58      740.97     98.28 o 
   1  10   5      827.14      743.60     67.13 o 
   2  10   5      541.12      473.43     26.81 o 
   3  10   5      945.70      869.92     48.15 o 
   4  10   5       42.95       70.42     28.62 o 
   5  10   5       11.21       54.83     20.84 o 
   6  10   5       32.99       82.90     23.03 o 
   7  10   5       88.38      105.02     19.50 o 
  -7  11   5      515.82      520.72     47.61 o 
  -6  11   5     1524.20     1669.54     60.21 o 
  -5  11   5     1317.88     1269.02     56.11 o 
  -4  11   5      330.98      330.89     37.20 o 
  -3  11   5      949.83     1009.19    103.87 o 
  -2  11   5     3190.21     3328.77    116.87 o 
  -1  11   5     2221.43     2364.28    290.99 o 
   0  11   5      278.69      305.19     33.96 o 
   1  11   5     2703.06     2890.65    142.66 o 
   2  11   5     9720.59     9940.53    207.65 o 
   3  11   5     3676.80     3575.02     89.10 o 
   4  11   5       95.75       96.45     58.41 o 
   5  11   5      502.75      487.26     53.77 o 
   6  11   5     1968.17     1854.90     74.86 o 
  -6  12   5        2.81       47.93     17.71 o 
  -5  12   5     4459.32     4377.73    179.61 o 
  -4  12   5    10262.08    10294.51    339.38 o 
  -3  12   5     9363.78     9088.67    270.15 o 
  -2  12   5     1631.25     1539.47    102.92 o 
  -1  12   5     3185.93     3228.25    137.07 o 
   0  12   5    10381.89    10598.21    280.31 o 
   1  12   5     9655.04     9533.12    493.36 o 
   2  12   5      272.95      330.61     55.34 o 
   3  12   5     2761.53     2600.70    127.57 o 
   4  12   5     4537.14     5117.02    315.21 o 
   5  12   5     6029.44     6262.66    347.80 o 
   6  12   5      180.91      193.53     56.74 o 
  -6  13   5     2506.40     2312.38    157.16 o 
  -5  13   5     2659.36     2438.37    130.87 o 
  -4  13   5        0.60       83.71     74.96 o 
  -3  13   5     1179.02     1189.92    144.51 o 
  -2  13   5     1401.20     1179.73    135.22 o 
  -1  13   5     1576.90     1455.19    113.06 o 
   0  13   5       27.56       66.33     23.69 o 
   1  13   5      893.47      843.68     67.44 o 
   2  13   5     1486.32     1640.68    166.04 o 
   3  13   5     1369.36     1308.07    134.05 o 
   4  13   5      146.75      132.49     76.43 o 
   5  13   5      244.97      208.49     43.41 o 
  -5  14   5       53.18       48.28     19.72 o 
  -4  14   5     1030.34     1038.86    120.51 o 
  -3  14   5      156.06      158.01     32.75 o 
  -2  14   5      372.95      391.92     84.92 o 
  -1  14   5        8.68       13.03      9.36 o 
   0  14   5     1118.04     1262.19    122.53 o 
   1  14   5      192.73      338.97     72.92 o 
   2  14   5       58.10       67.13     48.73 o 
   3  14   5        9.19       84.08     49.11 o 
  -4  15   5      482.56      360.65     88.89 o 
  -3  15   5     1662.58     1647.67     96.90 o 
  -2  15   5     5093.22     5074.64    232.24 o 
  -1  15   5     6070.29     5747.43    259.24 o 
   0  15   5      350.32      314.21     46.97 o 
   1  15   5     2324.17     2453.05    114.90 o 
   2  15   5     5712.64     5502.12    196.37 o 
   3  15   5     3134.34     3362.71    154.68 o 
  -1  16   5     1549.78     1450.36    205.17 o 
 -10   0   6      155.63      144.00     50.43 o 
  -9   0   6      944.61     1025.81     67.15 o 
  -8   0   6    10404.65    10485.62    475.02 o 
  -7   0   6    19112.44    19536.96   3415.99 o 
  -6   0   6      568.83      557.46     48.97 o 
  -5   0   6     5784.44     5690.66    193.86 o 
  -4   0   6    38013.95    36950.11    720.15 o 
  -3   0   6    38767.72    39650.03    397.40 o 
  -2   0   6     1316.72     1318.93     80.38 o 
  -1   0   6    23701.64    24394.78    395.82 o 
   0   0   6    48536.50    50620.03   1400.50 o 
   1   0   6    54125.50    56045.38    549.75 o 
   2   0   6    10529.01    10777.02    186.96 o 
   3   0   6    13778.99    13424.57    161.85 o 
   4   0   6    14827.74    14417.28    323.24 o 
   5   0   6     9754.65     9263.64    331.90 o 
   6   0   6        4.03       98.14     26.04 o 
   7   0   6     4607.15     4538.93    144.13 o 
   8   0   6    10407.48    10970.32    502.61 o 
 -10   1   6     1691.92     1859.93    117.21 o 
  -9   1   6      747.30      838.72     36.53 o 
  -8   1   6        1.01      100.38     20.16 o 
  -7   1   6     1470.72     1458.79     74.32 o 
  -6   1   6     4214.90     4196.42     92.56 o 
  -5   1   6     9336.30     9171.21    210.30 o 
  -4   1   6      772.40      832.69     37.27 o 
  -3   1   6       20.92       80.58     11.19 o 
  -2   1   6     1777.56     1797.49     52.44 o 
  -1   1   6    31357.97    32814.31    456.75 o 
   0   1   6       22.61       56.65      6.44 o 
   1   1   6     2355.44     2252.15     56.18 o 
   2   1   6    14968.25    15403.72    133.05 o 
   3   1   6     9762.68     9939.09    269.55 o 
   4   1   6       96.79      137.10     22.24 o 
   5   1   6     1891.70     1880.49     57.25 o 
   6   1   6     6409.63     6196.02    190.66 o 
   7   1   6     1853.66     1650.49     52.87 o 
   8   1   6      334.43      376.88     32.17 o 
 -10   2   6       39.26       71.08     21.42 o 
  -9   2   6       56.21       98.84     33.14 o 
  -8   2   6     1258.04     1364.93     52.78 o 
  -7   2   6     1563.36     1535.39     45.12 o 
  -6   2   6      836.00      818.19     95.73 o 
  -5   2   6     1007.47     1068.98     40.77 o 
  -4   2   6     2076.76     2140.08    114.41 o 
  -3   2   6     5413.41     5630.84     92.64 o 
  -2   2   6      630.74      655.74     22.30 o 
  -1   2   6      330.24      418.49     45.32 o 
   0   2   6     2160.32     2472.69    106.90 o 
   1   2   6      135.77      147.13      8.37 o 
   2   2   6       92.75       91.64      8.32 o 
   3   2   6     1489.00     1615.19     48.76 o 
   4   2   6       27.25       41.22      9.99 o 
   5   2   6      172.28      153.89     14.45 o 
   6   2   6      193.03      252.35     25.04 o 
   7   2   6       48.28       93.25     17.96 o 
   8   2   6      400.76      386.44     60.82 o 
  -9   3   6     4144.96     4239.91    129.97 o 
  -8   3   6      601.51      642.60     33.57 o 
  -7   3   6     3544.59     3331.14    134.54 o 
  -6   3   6    12250.80    12288.38    291.58 o 
  -5   3   6     6634.48     6294.32    128.69 o 
  -4   3   6      870.74      883.03     28.91 o 
  -3   3   6     8070.78     7913.12    164.72 o 
  -2   3   6    17736.23    17513.04    254.01 o 
  -1   3   6    24489.92    24953.82    349.67 o 
   0   3   6     1210.61     1202.23     51.30 o 
   1   3   6     7400.09     7026.96    124.63 o 
   2   3   6    26142.69    26946.73    265.11 o 
   3   3   6    10999.02    10684.37    446.99 o 
   4   3   6      405.00      408.34     30.73 o 
   5   3   6     2430.74     2086.42    152.06 o 
   6   3   6     8701.64     8372.17    371.33 o 
   7   3   6     3898.68     3449.81    249.22 o 
   8   3   6      383.80      348.26     38.47 o 
  -9   4   6     1425.26     1500.99     96.90 o 
  -8   4   6     4392.45     4389.68    203.16 o 
  -7   4   6     5985.77     5730.27    127.78 o 
  -6   4   6       64.57      108.87     32.93 o 
  -5   4   6     5512.05     5309.57    124.08 o 
  -4   4   6    23139.04    22848.12    349.84 o 
  -3   4   6    10347.25    10127.89    145.21 o 
  -2   4   6      252.58      303.58     12.76 o 
  -1   4   6    13751.56    14335.66    240.63 o 
   0   4   6    27322.71    28122.30    374.36 o 
   1   4   6    13007.61    13017.07    192.57 o 
   2   4   6      279.49      310.24     11.36 o 
   3   4   6     7485.24     7229.45    142.62 o 
   4   4   6    15849.35    16120.58    363.21 o 
   5   4   6    11333.01    11449.74    217.18 o 
   6   4   6      629.88      680.32     45.29 o 
   7   4   6     1177.81     1207.68     49.77 o 
   8   4   6     6087.79     6204.05    170.75 o 
  -9   5   6       77.47       76.40     24.73 o 
  -8   5   6       20.96       73.76     20.27 o 
  -7   5   6      103.98      143.53     19.38 o 
  -6   5   6      231.97      199.84     32.35 o 
  -5   5   6     1352.95     1384.26     77.33 o 
  -4   5   6      150.02      173.11     10.02 o 
  -3   5   6      168.11      160.90     24.83 o 
  -2   5   6      157.82      188.36      7.58 o 
  -1   5   6     1085.21     1094.14     25.37 o 
   0   5   6        5.98       29.20      7.47 o 
   1   5   6       21.21       24.11      5.44 o 
   2   5   6      785.64      736.11     24.02 o 
   3   5   6      497.58      513.77     28.41 o 
   4   5   6       68.79      118.79     27.28 o 
   5   5   6        2.31       58.04     10.88 o 
   6   5   6      466.71      464.87     24.80 o 
   7   5   6       88.22      110.64     16.16 o 
   8   5   6        0.18       74.11     31.26 o 
  -9   6   6      783.83      851.08     64.24 o 
  -8   6   6     3147.56     3036.13     87.58 o 
  -7   6   6     2044.28     1806.39    178.42 o 
  -6   6   6      137.75      162.89     30.25 o 
  -5   6   6     2736.18     2703.71    103.03 o 
  -4   6   6    12744.05    13083.52    209.69 o 
  -3   6   6     1507.09     1482.59     40.39 o 
  -2   6   6      168.74      198.65     13.29 o 
  -1   6   6     8702.95     8937.82     98.66 o 
   0   6   6    13865.25    14092.10    175.27 o 
   1   6   6     1540.87     1383.20     64.75 o 
   2   6   6      943.22      987.49     35.37 o 
   3   6   6     8598.95     8391.14    236.94 o 
   4   6   6    10298.47    10225.08    211.66 o 
   5   6   6     3205.78     3351.75     65.68 o 
   6   6   6     1110.67     1128.61     39.18 o 
   7   6   6      747.11      735.97     55.08 o 
   8   6   6     3254.02     3380.34    153.63 o 
  -9   7   6     4085.40     4247.99    135.68 o 
  -8   7   6      251.65      242.85     31.04 o 
  -7   7   6     3406.68     3354.81     98.21 o 
  -6   7   6    12364.24    12391.24    255.06 o 
  -5   7   6     8343.69     8156.11    181.44 o 
  -4   7   6        5.90       36.52     10.83 o 
  -3   7   6    10185.03    10127.95    185.22 o 
  -2   7   6    12314.09    12309.63    235.56 o 
  -1   7   6    19006.85    19543.51    302.35 o 
   0   7   6     2050.87     2032.76     82.92 o 
   1   7   6     4953.08     4593.78    163.94 o 
   2   7   6    13943.19    14595.02    225.35 o 
   3   7   6     6517.99     6371.24    139.37 o 
   4   7   6      379.42      405.48     29.93 o 
   5   7   6     1842.98     1891.31     66.46 o 
   6   7   6     7948.11     7930.43    182.88 o 
   7   7   6     3721.27     3854.25    135.72 o 
  -8   8   6     2268.20     2227.14     80.31 o 
  -7   8   6     1054.38     1054.80     64.04 o 
  -6   8   6       71.58       97.39     15.73 o 
  -5   8   6      615.51      592.75     31.20 o 
  -4   8   6     3199.94     3223.13    103.23 o 
  -3   8   6     2328.20     2338.13    107.92 o 
  -2   8   6      178.28      178.75     14.81 o 
  -1   8   6      306.85      330.50     27.36 o 
   0   8   6     1795.73     1663.40    149.55 o 
   1   8   6     1347.71     1386.06     45.17 o 
   2   8   6      138.59      158.48     11.36 o 
   3   8   6     1332.75     1269.23     75.28 o 
   4   8   6      692.08      644.92     41.39 o 
   5   8   6     1599.41     1672.35     68.95 o 
   6   8   6        8.98       41.15     14.28 o 
   7   8   6      607.74      561.63     45.37 o 
  -8   9   6       35.31       95.38     22.25 o 
  -7   9   6       79.78       50.24     21.66 o 
  -6   9   6     2012.89     2102.19     71.44 o 
  -5   9   6     1675.26     1657.15     61.50 o 
  -4   9   6        0.76       34.87      6.88 o 
  -3   9   6       19.16       26.67      8.94 o 
  -2   9   6       59.50       92.65     25.95 o 
  -1   9   6     5455.89     5342.72     78.74 o 
   0   9   6     1244.08     1311.40     55.95 o 
   1   9   6     1448.60     1524.30    104.10 o 
   2   9   6     1887.69     1881.64     56.34 o 
   3   9   6     1195.95     1202.26     77.60 o 
   4   9   6       11.19       48.27     16.46 o 
   5   9   6      699.64      684.56     36.82 o 
   6   9   6      516.62      586.94     37.24 o 
   7   9   6      282.30      270.03     67.11 o 
  -8  10   6     5178.10     5128.21    197.19 o 
  -7  10   6     4318.60     4371.63    141.88 o 
  -6  10   6      592.91      622.93     36.67 o 
  -5  10   6     2758.20     2698.62     96.82 o 
  -4  10   6    15911.06    16402.78    361.91 o 
  -3  10   6     7835.60     7672.86    144.38 o 
  -2  10   6     2059.77     1985.04    153.65 o 
  -1  10   6     5222.21     4979.84    228.64 o 
   0  10   6    20585.46    19694.38    474.09 o 
   1  10   6     8843.71     8767.53    510.06 o 
   2  10   6     1126.12     1100.19    100.15 o 
   3  10   6     7137.76     7163.15    216.83 o 
   4  10   6     8356.01     8461.81    203.43 o 
   5  10   6     4580.57     4743.73    125.68 o 
   6  10   6       76.33       76.74     19.87 o 
  -7  11   6     1128.27     1197.94     89.19 o 
  -6  11   6     2570.18     2581.05    104.88 o 
  -5  11   6     3280.93     3102.34    127.97 o 
  -4  11   6       87.33      107.08     19.39 o 
  -3  11   6     2634.33     2822.23    181.00 o 
  -2  11   6     6828.22     6799.44    181.87 o 
  -1  11   6     4824.36     4788.33    152.46 o 
   0  11   6      146.76       96.43     55.62 o 
   1  11   6     1742.69     1913.06    121.22 o 
   2  11   6     5446.48     5599.87    172.58 o 
   3  11   6     4680.51     4924.21    290.83 o 
   4  11   6      188.43      163.78     61.44 o 
   5  11   6     1332.68     1459.34    125.10 o 
   6  11   6     5210.40     5218.87    192.55 o 
  -6  12   6       46.92       53.56     22.72 o 
  -5  12   6       49.91       68.41     26.98 o 
  -4  12   6       41.31       46.72     16.87 o 
  -3  12   6     1161.92      980.03    119.58 o 
  -2  12   6      963.98      900.02    120.56 o 
  -1  12   6       95.68       37.09     20.62 o 
   0  12   6      303.36      259.94     73.71 o 
   1  12   6      576.66      659.89     49.24 o 
   2  12   6      395.20      375.41     44.13 o 
   3  12   6       73.17      113.69     19.50 o 
   4  12   6      191.36      186.83     55.52 o 
   5  12   6       63.88       78.01     43.72 o 
  -6  13   6     4075.31     3996.71    159.32 o 
  -5  13   6     2392.60     2472.68    243.16 o 
  -4  13   6      711.57      577.95    117.82 o 
  -3  13   6     2102.31     2242.82    119.70 o 
  -2  13   6     4973.82     4719.75    173.75 o 
  -1  13   6     2272.54     2266.30     98.33 o 
   0  13   6      532.61      690.61     62.28 o 
   1  13   6     2941.95     2978.55    244.65 o 
   2  13   6     6419.17     6357.95    464.66 o 
   3  13   6     3033.63     3259.93    331.10 o 
   4  13   6      842.04      858.47     96.72 o 
  -5  14   6     2499.04     2620.43    165.48 o 
  -4  14   6     6808.55     6896.14    238.15 o 
  -3  14   6     4991.23     5016.15    189.91 o 
  -2  14   6      166.30      123.45     45.49 o 
  -1  14   6     3121.39     2935.59    110.87 o 
   0  14   6     9972.96     9995.54    859.47 o 
   1  14   6     5741.96     6080.58    223.69 o 
   2  14   6      274.61      286.20     51.20 o 
   3  14   6     2261.82     2360.15    129.06 o 
  -3  15   6      126.63      112.43     31.35 o 
  -2  15   6     1425.48     1243.11    134.80 o 
  -1  15   6      487.99      316.73    147.20 o 
   0  15   6        9.15       23.76     17.00 o 
   1  15   6      105.16      162.42     38.21 o 
   2  15   6      573.08      624.81    117.84 o 
 -10   1   7     2207.85     2311.78     72.47 o 
  -9   1   7     4166.47     4084.32    117.58 o 
  -8   1   7      313.35      267.73     26.84 o 
  -7   1   7     4477.72     4457.06     95.01 o 
  -6   1   7    13203.16    12943.69    377.41 o 
  -5   1   7     4929.16     4893.26    120.32 o 
  -4   1   7     5078.66     5089.75    120.74 o 
  -3   1   7     5044.70     5026.72     68.78 o 
  -2   1   7    35216.81    36254.76    259.09 o 
  -1   1   7    16608.88    16512.26    203.35 o 
   0   1   7      762.30      742.28     37.67 o 
   1   1   7    13134.79    13211.14    220.34 o 
   2   1   7    12224.32    12122.88    164.06 o 
   3   1   7     5551.40     5455.73     91.53 o 
   4   1   7      979.66      965.21     33.05 o 
   5   1   7     1653.88     1590.83     58.22 o 
   6   1   7     7591.38     7318.44    183.91 o 
   7   1   7     3978.03     3774.17    112.72 o 
   8   1   7      435.41      438.20     31.22 o 
  -9   2   7     2239.41     2195.68     75.32 o 
  -8   2   7     9891.31     9990.78    236.37 o 
  -7   2   7     9869.96     9872.44    185.62 o 
  -6   2   7      282.73      322.08     24.89 o 
  -5   2   7    12457.03    12093.60    215.90 o 
  -4   2   7    12964.52    12646.16    451.56 o 
  -3   2   7    12958.17    13254.32    157.99 o 
  -2   2   7      668.89      625.91     34.25 o 
  -1   2   7    20638.90    21159.96    201.51 o 
   0   2   7    39660.00    40902.34    521.36 o 
   1   2   7    18851.77    18832.96    230.38 o 
   2   2   7     2432.65     2499.29     38.48 o 
   3   2   7     6528.70     6333.70    168.74 o 
   4   2   7    16777.17    16277.64    309.22 o 
   5   2   7    13331.76    13050.02    259.25 o 
   6   2   7      258.74      227.87     53.01 o 
   7   2   7     5605.64     5542.95    124.40 o 
   8   2   7     5606.93     5629.65    156.44 o 
  -9   3   7      634.17      782.36     47.20 o 
  -8   3   7       90.13      112.04     18.62 o 
  -7   3   7      453.35      523.11     71.34 o 
  -6   3   7     4226.67     4216.04    174.47 o 
  -5   3   7     3668.96     3638.40     75.97 o 
  -4   3   7      150.02      180.45     11.43 o 
  -3   3   7     2582.94     2466.95     66.36 o 
  -2   3   7     3706.48     3521.38    100.91 o 
  -1   3   7      652.40      659.89     24.22 o 
   0   3   7      202.76      230.94     14.88 o 
   1   3   7      399.07      432.76     32.10 o 
   2   3   7     2925.66     2997.70     72.43 o 
   3   3   7     1351.49     1282.14     31.75 o 
   4   3   7       22.73       72.38     19.99 o 
   5   3   7      492.96      467.07     46.46 o 
   6   3   7     1679.41     1490.16     44.14 o 
   7   3   7     1614.46     1545.14    121.29 o 
   8   3   7       38.59       59.79     28.48 o 
  -9   4   7      585.00      612.13     49.10 o 
  -8   4   7      402.30      438.51     37.43 o 
  -7   4   7     1745.66     1745.08     93.31 o 
  -6   4   7      655.16      585.82     32.36 o 
  -5   4   7     1855.27     1869.99     66.12 o 
  -4   4   7      317.48      323.47     16.31 o 
  -3   4   7     3110.48     3050.37     53.57 o 
  -2   4   7     1334.45     1311.52     27.34 o 
  -1   4   7      220.88      322.82     32.81 o 
   0   4   7     7542.60     7366.62     88.39 o 
   1   4   7      608.76      636.88     35.62 o 
   2   4   7        6.68       35.53      5.68 o 
   3   4   7       43.66      106.62     25.69 o 
   4   4   7     9446.37     9591.86    136.26 o 
   5   4   7     3481.22     3232.14     64.66 o 
   6   4   7       89.30      109.89     25.06 o 
   7   4   7      378.69      403.28     57.07 o 
   8   4   7     1324.74     1304.67     67.81 o 
  -9   5   7     5117.68     5075.66    164.60 o 
  -8   5   7      965.24     1133.69    148.98 o 
  -7   5   7      514.51      505.54     26.95 o 
  -6   5   7    15672.18    15280.89    330.26 o 
  -5   5   7    10717.34    10194.98    152.53 o 
  -4   5   7     2485.84     2528.46     68.96 o 
  -3   5   7     6116.18     6246.91    112.45 o 
  -2   5   7    34936.12    36654.64    639.68 o 
  -1   5   7    29242.32    31048.12    348.22 o 
   0   5   7     1108.82     1095.22     80.63 o 
   1   5   7    11697.67    11942.26    475.52 o 
   2   5   7    14077.24    14196.46    199.37 o 
   3   5   7    16941.53    16750.83    407.93 o 
   4   5   7      524.60      637.59     42.06 o 
   5   5   7     3522.75     3542.45     68.79 o 
   6   5   7     5248.29     5399.60    116.97 o 
   7   5   7     5331.80     5386.96    122.44 o 
   8   5   7      192.48      193.27     25.80 o 
  -9   6   7     3000.13     3029.01    113.92 o 
  -8   6   7     2097.84     2105.55     95.90 o 
  -7   6   7     1814.00     1820.34    102.16 o 
  -6   6   7      116.66      147.00     21.34 o 
  -5   6   7     2712.93     2590.14     99.13 o 
  -4   6   7     3626.03     3609.88     77.71 o 
  -3   6   7     5655.42     5764.35    170.54 o 
  -2   6   7      614.08      575.86     21.74 o 
  -1   6   7      264.63      308.31     22.14 o 
   0   6   7     9826.05     9991.08    160.01 o 
   1   6   7     7932.42     8083.84    423.76 o 
   2   6   7        2.97       29.41      4.98 o 
   3   6   7     2553.38     2453.92     38.18 o 
   4   6   7    10559.90    10437.63    200.15 o 
   5   6   7     3422.66     3382.38    100.68 o 
   6   6   7      104.86      125.84     16.18 o 
   7   6   7      758.76      788.91     45.10 o 
  -9   7   7      560.88      570.75     59.97 o 
  -8   7   7       36.10       68.77     20.84 o 
  -7   7   7      596.53      563.28     59.98 o 
  -6   7   7      271.84      251.41     31.46 o 
  -5   7   7      533.01      546.41     29.78 o 
  -4   7   7        3.06       22.79      5.64 o 
  -3   7   7       31.96       39.92     13.33 o 
  -2   7   7      119.32      101.25      7.41 o 
  -1   7   7      711.60      696.23     69.84 o 
   0   7   7     1806.51     1839.73    129.24 o 
   1   7   7      131.71      158.06     17.42 o 
   2   7   7      131.54      140.83     16.58 o 
   3   7   7      131.75      118.67     17.45 o 
   4   7   7      167.59      215.04     15.16 o 
   5   7   7      444.05      451.03     30.89 o 
   6   7   7      124.47      131.34     19.45 o 
   7   7   7       39.63       56.85     21.32 o 
  -8   8   7     4628.50     4761.05    154.36 o 
  -7   8   7     2852.90     2979.23     83.32 o 
  -6   8   7       62.67       50.01     29.85 o 
  -5   8   7     2639.76     2643.83     60.60 o 
  -4   8   7     7075.24     7334.23    175.70 o 
  -3   8   7     5125.14     5143.26     81.01 o 
  -2   8   7      481.52      470.96     32.75 o 
  -1   8   7     1245.43     1337.39    130.64 o 
   0   8   7    15216.09    15350.40    348.71 o 
   1   8   7     6068.64     6221.19    138.78 o 
   2   8   7      244.70      257.11     19.11 o 
   3   8   7     2246.76     2095.01     70.21 o 
   4   8   7     8304.98     8338.00    153.03 o 
   5   8   7     6043.17     6022.63    141.58 o 
   6   8   7      218.53      181.17     26.04 o 
   7   8   7     2681.98     2870.82    139.40 o 
  -8   9   7      147.17       81.69     33.77 o 
  -7   9   7     1403.15     1386.55     80.11 o 
  -6   9   7     6655.04     6725.00    179.53 o 
  -5   9   7     9546.84     9487.83    208.32 o 
  -4   9   7     1224.51     1239.44     37.34 o 
  -3   9   7     7823.56     7911.19    170.57 o 
  -2   9   7    12348.63    11818.40    429.33 o 
  -1   9   7     5330.82     5236.33    113.75 o 
   0   9   7      274.91      365.03     49.64 o 
   1   9   7     4660.67     4541.89    176.18 o 
   2   9   7    11377.70    11424.89    386.76 o 
   3   9   7     5254.59     5555.18    220.93 o 
   4   9   7      688.77      693.50     35.34 o 
   5   9   7      198.60      271.43     22.51 o 
   6   9   7     4699.63     4651.71    155.33 o 
  -7  10   7       31.46       63.58     57.46 o 
  -6  10   7       34.20       67.06     20.39 o 
  -5  10   7       53.95       49.84      9.16 o 
  -4  10   7      884.71      859.10     32.40 o 
  -3  10   7      878.47      967.44    117.99 o 
  -2  10   7      204.48      212.00     49.52 o 
  -1  10   7      168.20      135.52     63.58 o 
   0  10   7        7.77        7.16     18.42 o 
   1  10   7     1511.19     1781.69    115.49 o 
   2  10   7       79.35       93.36     41.15 o 
   3  10   7       90.85      128.49     18.30 o 
   4  10   7      452.63      418.87     35.79 o 
   5  10   7        9.05       65.44     17.17 o 
   6  10   7        1.19       32.49    130.58 o 
  -7  11   7      813.85      874.62     71.89 o 
  -6  11   7     2382.90     2313.10    121.04 o 
  -5  11   7     2987.28     2987.62    173.21 o 
  -4  11   7      713.13      810.02     83.19 o 
  -3  11   7     3362.03     3291.18    120.26 o 
  -2  11   7     5993.92     5854.45    160.20 o 
  -1  11   7     3720.04     3697.83    197.09 o 
   0  11   7      498.91      497.67     82.18 o 
   1  11   7     1149.94     1302.99     82.90 o 
   2  11   7     4465.45     5183.68    162.87 o 
   3  11   7     1207.95     1436.56    102.66 o 
   4  11   7       48.26       88.98     31.70 o 
   5  11   7      288.04      442.51    107.61 o 
  -6  12   7       56.75       35.74     22.56 o 
  -5  12   7     2441.04     2178.41    225.92 o 
  -4  12   7     9647.59     9531.08    338.04 o 
  -3  12   7     6047.60     5792.36    194.99 o 
  -2  12   7        9.70       55.72     29.22 o 
  -1  12   7     1675.64     1495.91     75.09 o 
   0  12   7    10939.26    11121.87    326.69 o 
   1  12   7    10808.11    10913.49    525.91 o 
   2  12   7      547.47      554.72     54.59 o 
   3  12   7     3752.21     4078.06    818.81 o 
   4  12   7     8788.73     8917.64    348.99 o 
   5  12   7     4735.79     5163.59    201.77 o 
  -5  13   7     1357.95     1284.74    121.53 o 
  -4  13   7        1.11       50.14     19.34 o 
  -3  13   7      692.37      648.92    116.90 o 
  -2  13   7     2452.40     2266.27    142.19 o 
  -1  13   7     1821.73     2056.33    159.70 o 
   0  13   7        1.44       54.98     16.96 o 
   1  13   7      386.65      462.01     73.85 o 
   2  13   7     1339.91     1545.27     88.94 o 
   3  13   7     1411.99     1633.49    270.25 o 
   4  13   7       26.65       53.67     24.77 o 
  -4  14   7      161.97      117.09     36.64 o 
  -3  14   7        5.92        4.35     19.32 o 
  -2  14   7       75.73       82.01     33.94 o 
  -1  14   7       75.51       75.43     35.10 o 
   0  14   7      800.49      964.83     70.84 o 
   1  14   7      673.62      731.00     66.12 o 
   2  14   7      136.41      154.10     44.30 o 
   3  14   7      402.08      357.93     55.81 o 
  -3  15   7     1289.77      773.78    228.68 o 
  -2  15   7     7470.70     7525.08    368.96 o 
  -1  15   7     5946.88     6854.64    338.48 o 
   0  15   7      102.59      181.21     63.11 o 
   1  15   7     2479.74     2591.07    149.71 o 
  -9   0   8      671.64      631.00     56.99 o 
  -8   0   8     7257.81     7251.83    239.43 o 
  -7   0   8     5203.82     5151.31    199.97 o 
  -6   0   8     4182.73     4144.71    295.82 o 
  -5   0   8      606.70      514.01     44.82 o 
  -4   0   8    25406.03    25676.45    785.38 o 
  -3   0   8    23790.37    23078.53    460.87 o 
  -2   0   8     1763.02     1564.66     71.10 o 
  -1   0   8    29306.57    28361.33    768.19 o 
   0   0   8    59017.71    64456.41   2176.93 o 
   1   0   8     8485.03     8323.31    241.22 o 
   2   0   8       55.83       79.39     27.42 o 
   3   0   8    13778.40    14243.35    259.38 o 
   4   0   8    21419.29    21531.23    300.48 o 
   5   0   8     7918.40     7686.56    213.38 o 
   6   0   8       40.15      100.24     40.53 o 
   7   0   8     2709.75     2615.80     93.87 o 
   8   0   8     3601.66     3802.49    143.14 o 
  -9   1   8     1755.83     1866.21     85.12 o 
  -8   1   8      197.86      204.63     22.23 o 
  -7   1   8     2187.40     2091.44     77.58 o 
  -6   1   8     5838.11     5790.66    176.87 o 
  -5   1   8     4346.19     4160.53    254.76 o 
  -4   1   8     1404.42     1453.70     62.20 o 
  -3   1   8      295.34      285.54     16.11 o 
  -2   1   8     7270.93     6966.28    172.38 o 
  -1   1   8    13227.60    13055.78    263.12 o 
   0   1   8      130.41      129.52     10.77 o 
   1   1   8       16.55       72.93      6.75 o 
   2   1   8     8786.39     8886.30    118.64 o 
   3   1   8    10146.57    10401.18    168.02 o 
   4   1   8      163.32      178.00     13.22 o 
   5   1   8     2139.84     1968.42     67.19 o 
   6   1   8     6821.18     6576.15    132.38 o 
   7   1   8      927.80      927.96     36.48 o 
   8   1   8       36.47       71.39     20.60 o 
  -9   2   8       38.80       63.13     22.69 o 
  -8   2   8      269.81      300.89     28.54 o 
  -7   2   8      248.59      292.27     35.48 o 
  -6   2   8        1.58       40.08     15.15 o 
  -5   2   8      212.28      233.30     19.90 o 
  -4   2   8      462.17      470.72     23.93 o 
  -3   2   8     1880.55     2011.05     50.88 o 
  -2   2   8     2553.05     2524.45     70.06 o 
  -1   2   8      444.96      432.74     27.28 o 
   0   2   8      422.43      431.64     32.78 o 
   1   2   8      365.85      369.97     14.66 o 
   2   2   8      679.15      746.02     32.24 o 
   3   2   8       43.08       33.65      8.08 o 
   4   2   8      558.93      548.93     21.87 o 
   5   2   8     1222.31     1184.14     33.68 o 
   6   2   8       27.90       41.39     29.03 o 
   7   2   8       10.86       35.57     21.24 o 
   8   2   8      145.74      124.83     20.02 o 
  -9   3   8     5770.18     5984.23    190.51 o 
  -8   3   8      549.69      544.22     30.95 o 
  -7   3   8     4975.51     4981.70    113.53 o 
  -6   3   8    17072.30    17294.44    371.03 o 
  -5   3   8     7609.80     7421.51     98.65 o 
  -4   3   8       80.19      106.46     12.13 o 
  -3   3   8     6722.81     6796.77    110.03 o 
  -2   3   8    20982.09    21128.26    445.20 o 
  -1   3   8    16031.44    16192.60    221.68 o 
   0   3   8     2399.86     2392.42     33.63 o 
   1   3   8     2856.94     2641.91    109.41 o 
   2   3   8    11201.22    10679.05    269.17 o 
   3   3   8    19080.11    18989.12    286.64 o 
   4   3   8     2930.94     2921.70     96.03 o 
   5   3   8     4976.33     4769.08    138.18 o 
   6   3   8    12082.66    11545.10    234.46 o 
   7   3   8     3973.87     4168.71     98.79 o 
   8   3   8      477.78      472.26     68.03 o 
  -9   4   8     1763.62     1873.77    135.20 o 
  -8   4   8     7260.79     7908.59    220.43 o 
  -7   4   8     5179.39     5421.35    164.83 o 
  -6   4   8      728.27      716.88     64.00 o 
  -5   4   8     2362.87     2472.57    100.71 o 
  -4   4   8    16206.14    15996.59    340.18 o 
  -3   4   8    15284.79    15689.86    246.65 o 
  -2   4   8      827.26      841.86     29.42 o 
  -1   4   8     7061.47     7389.35    185.54 o 
   0   4   8    19682.42    19656.89    327.22 o 
   1   4   8     9177.45     9403.64    210.47 o 
   2   4   8      553.76      515.11     22.10 o 
   3   4   8     5872.72     5587.08    115.90 o 
   4   4   8     6194.62     6085.94    173.40 o 
   5   4   8     2328.06     2242.36     80.94 o 
   6   4   8      780.25      738.60     30.57 o 
   7   4   8     1203.88     1135.21     52.05 o 
   8   4   8     3096.24     3032.62     96.81 o 
  -9   5   8       16.00       59.34     17.41 o 
  -8   5   8      116.30      121.40     37.19 o 
  -7   5   8       12.01       65.41     14.87 o 
  -6   5   8       22.86       68.17     20.66 o 
  -5   5   8      556.21      562.86     28.92 o 
  -4   5   8      159.39      139.24     18.88 o 
  -3   5   8      955.07      943.45     26.45 o 
  -2   5   8     1234.43     1253.96     64.80 o 
  -1   5   8      408.50      416.54     33.56 o 
   0   5   8       72.27      110.63     12.57 o 
   1   5   8      206.36      211.36     16.19 o 
   2   5   8     1590.82     1541.34     51.94 o 
   3   5   8      158.94      155.17     11.60 o 
   4   5   8      426.13      411.11     28.78 o 
   5   5   8       18.47       94.77     19.96 o 
   6   5   8      546.24      498.23     36.99 o 
   7   5   8      307.48      350.59     32.84 o 
  -9   6   8     1106.46     1030.30     87.36 o 
  -8   6   8     1790.57     1941.03     67.52 o 
  -7   6   8     1213.41     1069.38     44.15 o 
  -6   6   8      299.29      302.17     34.65 o 
  -5   6   8     1713.94     1534.90     68.61 o 
  -4   6   8     5432.10     5628.32    124.81 o 
  -3   6   8    16997.26    17616.57    359.99 o 
  -2   6   8     2360.36     2385.47     52.32 o 
  -1   6   8     3115.01     2984.03     50.69 o 
   0   6   8     4900.29     4742.04     83.50 o 
   1   6   8     5361.47     5510.40    256.28 o 
   2   6   8      611.54      612.27     37.44 o 
   3   6   8     1759.17     1867.82     70.33 o 
   4   6   8     2402.61     2435.75     53.23 o 
   5   6   8     1434.08     1429.68     47.19 o 
   6   6   8      280.69      230.64     25.29 o 
   7   6   8      800.21      784.88     56.49 o 
  -8   7   8      534.86      530.33     39.85 o 
  -7   7   8     1919.00     1979.57    105.89 o 
  -6   7   8    10581.08    10702.99    237.45 o 
  -5   7   8    10835.93    10729.20    195.92 o 
  -4   7   8     1564.08     1500.25     53.36 o 
  -3   7   8     7504.98     7533.49    140.05 o 
  -2   7   8    16128.28    16793.95    293.58 o 
  -1   7   8     7811.26     7793.80    185.45 o 
   0   7   8      907.49     1070.07    106.00 o 
   1   7   8     4725.54     4936.01    145.21 o 
   2   7   8    16518.27    16204.17    699.21 o 
   3   7   8    17551.46    17672.17    420.21 o 
   4   7   8     2628.87     2643.36     80.03 o 
   5   7   8     1644.60     1461.41     51.81 o 
   6   7   8     8211.08     8258.82    414.92 o 
   7   7   8     5422.02     5444.71    185.68 o 
  -8   8   8     1580.06     1547.63     88.32 o 
  -7   8   8      722.34      693.14     35.63 o 
  -6   8   8       44.74       51.52     13.08 o 
  -5   8   8      574.57      623.11     45.27 o 
  -4   8   8     3025.80     3066.00     85.50 o 
  -3   8   8      454.26      506.84     31.45 o 
  -2   8   8       51.58       66.69     16.54 o 
  -1   8   8        9.80       33.55     11.28 o 
   0   8   8     1511.71     1986.55    172.80 o 
   1   8   8     3392.95     3458.96    160.20 o 
   2   8   8       41.31       45.15      5.57 o 
   3   8   8      574.08      547.63     26.40 o 
   4   8   8     1211.85     1249.68     40.59 o 
   5   8   8     2285.76     2271.76     85.58 o 
   6   8   8      195.62      196.94     30.93 o 
   7   8   8      247.09      245.55     35.40 o 
  -8   9   8       86.02      123.30     29.20 o 
  -7   9   8      174.46      182.40     38.07 o 
  -6   9   8     1780.08     1787.97     96.15 o 
  -5   9   8      389.25      427.45     33.55 o 
  -4   9   8       67.03       72.16     14.56 o 
  -3   9   8      520.77      553.13     61.61 o 
  -2   9   8     2187.50     2266.78    144.15 o 
  -1   9   8     1191.60     1143.62     64.45 o 
   0   9   8       37.73       51.97      9.65 o 
   1   9   8      100.38      139.44     51.44 o 
   2   9   8      593.70      641.94     36.19 o 
   3   9   8     5205.31     5241.97    105.18 o 
   4   9   8      221.56      170.33     21.09 o 
   5   9   8     1339.24     1328.66    126.39 o 
   6   9   8     1705.61     1942.55    113.59 o 
  -7  10   8     3028.15     3144.89    122.06 o 
  -6  10   8     1657.73     1551.81    155.43 o 
  -5  10   8     1317.56     1230.21     73.91 o 
  -4  10   8     7995.00     7871.00    219.43 o 
  -3  10   8     9131.59     9375.73    243.25 o 
  -2  10   8      695.60      702.21    132.94 o 
  -1  10   8     3431.05     3033.54     92.71 o 
   0  10   8    13316.17    13845.93    320.35 o 
   1  10   8    11142.53    11668.35    525.78 o 
   2  10   8      121.43      154.24     47.33 o 
   3  10   8     6117.20     6175.76    478.28 o 
   4  10   8     8027.70     7988.96    412.45 o 
   5  10   8     4305.62     4451.46    342.18 o 
   6  10   8      111.34       67.54     44.34 o 
  -7  11   8     1118.38      898.45    161.48 o 
  -6  11   8     3319.15     3331.78    138.48 o 
  -5  11   8     4256.60     4078.71    167.84 o 
  -4  11   8      509.72      385.14     63.49 o 
  -3  11   8     1141.14     1097.26    130.82 o 
  -2  11   8     4158.32     4292.77    151.48 o 
  -1  11   8     6406.67     6091.30    534.55 o 
   0  11   8      776.01      824.01     99.08 o 
   1  11   8     2301.22     2373.71    157.47 o 
   2  11   8     6193.18     6738.61    277.09 o 
   3  11   8     3576.62     4067.80    358.72 o 
   4  11   8      225.70      244.26     49.03 o 
   5  11   8      444.11      378.41     63.13 o 
  -6  12   8        5.44       55.86     25.93 o 
  -5  12   8      484.96      436.62     78.42 o 
  -4  12   8       20.30       31.29     19.88 o 
  -3  12   8      107.41      122.24     26.11 o 
  -2  12   8     2074.96     1885.73     95.14 o 
  -1  12   8        0.08       19.86     25.94 o 
   0  12   8      102.11       98.68     37.62 o 
   1  12   8        0.55       59.65     34.01 o 
   2  12   8     1042.20      827.13     71.24 o 
   3  12   8       70.02      116.88     28.82 o 
   4  12   8        5.06       42.01     42.74 o 
  -5  13   8     2127.94     1970.52    180.44 o 
  -4  13   8      217.97      190.35     42.58 o 
  -3  13   8     3146.24     3032.64    137.66 o 
  -2  13   8     6104.57     6103.15    278.40 o 
  -1  13   8     3265.81     3019.02    158.05 o 
   0  13   8     1679.50     1876.83    170.74 o 
   1  13   8     1271.10     1559.40    143.85 o 
   2  13   8     3118.57     3155.24    344.38 o 
   3  13   8     2688.45     2904.94    271.36 o 
   4  13   8      123.00      111.82     44.01 o 
  -4  14   8     5907.63     5459.53    348.26 o 
  -3  14   8     5073.95     5146.48    264.26 o 
  -2  14   8       46.29       33.19     28.46 o 
  -1  14   8     3072.58     3019.58    182.65 o 
   0  14   8     7759.58     8573.45    331.47 o 
   1  14   8     4747.36     4896.86    202.17 o 
   2  14   8      161.65      130.38     67.63 o 
  -2  15   8      585.68      332.15    146.97 o 
  -1  15   8      653.57      580.70    165.74 o 
   0  15   8       65.35      133.70     54.82 o 
   1  15   8      168.57      153.47     41.10 o 
  -9   1   9     2750.61     2768.37     85.09 o 
  -8   1   9       25.01       56.60     16.42 o 
  -7   1   9     3295.44     3504.22    120.53 o 
  -6   1   9    10896.00    11073.24    296.75 o 
  -5   1   9    11188.86    11140.21    374.10 o 
  -4   1   9       68.79       52.72     12.26 o 
  -3   1   9    13043.89    12830.69    288.90 o 
  -2   1   9     8287.21     7876.29    281.07 o 
  -1   1   9    13559.71    12599.15    309.55 o 
   0   1   9    10132.21    10727.20    248.00 o 
   1   1   9     5441.91     5459.85     96.58 o 
   2   1   9     8701.97     8826.29    219.88 o 
   3   1   9     7583.03     7458.94    163.74 o 
   4   1   9      183.55      242.24     24.05 o 
   5   1   9     2454.89     2334.13    111.29 o 
   6   1   9     3198.48     3103.26     80.62 o 
   7   1   9     2152.82     2140.56     67.20 o 
   8   1   9       32.63       27.43     11.44 o 
  -9   2   9     1502.75     1519.73     97.28 o 
  -8   2   9     6739.92     6750.57    169.95 o 
  -7   2   9     8189.77     8206.15    185.10 o 
  -6   2   9     2089.23     2051.91     72.69 o 
  -5   2   9     5398.65     5254.58     92.13 o 
  -4   2   9    14952.04    15122.47    336.67 o 
  -3   2   9    18821.67    18991.23    420.11 o 
  -2   2   9      620.05      580.65     60.12 o 
   0   2   9    18961.92    19426.16    498.87 o 
   1   2   9    11653.04    11635.69    279.90 o 
   2   2   9       12.76       83.75     24.73 o 
   3   2   9     2991.28     2878.91     57.51 o 
   4   2   9    13131.07    12794.95    262.37 o 
   5   2   9     7610.77     7228.94    135.78 o 
   6   2   9     1119.08     1091.06    116.04 o 
   7   2   9     1118.65     1053.19     67.95 o 
  -9   3   9     1024.79      940.82     65.10 o 
  -8   3   9        9.07       61.38     16.96 o 
  -7   3   9      678.58      650.00     30.85 o 
  -6   3   9      122.79      200.40     18.47 o 
  -5   3   9       19.21      110.42     44.87 o 
  -4   3   9      187.84      175.70     15.29 o 
  -3   3   9     3417.50     3353.65    112.23 o 
  -2   3   9     2684.73     2756.47     63.76 o 
  -1   3   9       54.63       62.89     12.45 o 
   0   3   9      916.39      992.21     63.26 o 
   1   3   9     1314.70     1329.44     68.34 o 
   2   3   9     1162.90     1075.85     35.01 o 
   3   3   9     1217.87     1304.07     45.21 o 
   4   3   9       89.65       94.68     11.13 o 
   5   3   9       17.58       52.82     18.69 o 
   6   3   9     1047.63      931.28     35.52 o 
   7   3   9     1681.38     1727.29     95.29 o 
  -9   4   9      572.31      540.30     55.34 o 
  -8   4   9      547.72      585.55     47.05 o 
  -7   4   9     1435.83     1463.61     56.20 o 
  -6   4   9      372.26      408.80     24.79 o 
  -5   4   9      784.30      790.14     44.60 o 
  -4   4   9     1518.38     1549.57     54.23 o 
  -3   4   9     2006.39     2010.74     82.07 o 
  -2   4   9     1232.56     1218.43     47.57 o 
  -1   4   9      420.35      434.18     17.73 o 
   0   4   9     8422.28     8120.98    206.99 o 
   1   4   9     3940.29     3689.14    133.77 o 
   2   4   9     1160.97     1200.99     54.78 o 
   3   4   9      134.60      153.65     27.36 o 
   4   4   9     4104.30     4034.99     85.01 o 
   5   4   9     1501.92     1466.77     68.36 o 
   6   4   9      179.53      157.64     20.50 o 
   7   4   9      232.59      237.29     24.21 o 
  -9   5   9     2832.39     2898.91    151.05 o 
  -8   5   9      735.16      784.56     43.07 o 
  -7   5   9      424.15      420.93     36.34 o 
  -6   5   9    11720.00    11620.51    390.44 o 
  -5   5   9    10301.59     9908.54    217.48 o 
  -4   5   9     2901.41     2867.99     70.25 o 
  -3   5   9     2693.31     2679.07     66.92 o 
  -2   5   9    21730.94    22769.46    488.40 o 
  -1   5   9    11810.69    11541.34    210.41 o 
   0   5   9     1980.33     1971.06     40.67 o 
   1   5   9    13633.38    13026.34    629.20 o 
   2   5   9    30658.42    28817.67   1709.77 o 
   3   5   9    17148.44    17368.94    351.77 o 
   4   5   9      122.17      114.53     24.14 o 
   5   5   9     5449.73     5240.77    118.23 o 
   6   5   9     9251.89     9179.27    199.74 o 
   7   5   9     7902.29     7936.92    265.64 o 
  -9   6   9      987.97      992.24     93.04 o 
  -8   6   9     2709.99     2770.81    169.57 o 
  -7   6   9     3878.29     3992.28    155.04 o 
  -6   6   9       55.02       64.67     13.77 o 
  -5   6   9     2065.45     2031.94     50.22 o 
  -4   6   9     3687.61     3677.63    121.05 o 
  -3   6   9     7249.88     7360.23    154.92 o 
  -2   6   9       49.78       56.01      5.95 o 
  -1   6   9      442.27      476.86     29.62 o 
   0   6   9     6574.34     6854.48    231.33 o 
   1   6   9     8848.96     8984.12    486.66 o 
   2   6   9     2155.37     2019.19    127.45 o 
   3   6   9      281.60      237.60     34.09 o 
   4   6   9     7312.92     7023.25    131.46 o 
   5   6   9     1617.45     1639.17     54.65 o 
   6   6   9      144.03      162.95     32.58 o 
   7   6   9      699.07      635.94     45.69 o 
  -8   7   9       56.93       79.01     17.17 o 
  -7   7   9       97.31      111.41     18.03 o 
  -6   7   9      111.31      115.95     14.35 o 
  -5   7   9      303.56      292.12     36.15 o 
  -4   7   9      784.61      668.32     55.77 o 
  -3   7   9      138.84      123.41     12.40 o 
  -2   7   9      449.40      432.85     53.30 o 
  -1   7   9      782.06      795.55    133.01 o 
   0   7   9      181.10      172.52     10.86 o 
   1   7   9       21.95       64.13     25.29 o 
   2   7   9     3586.94     3437.05     88.99 o 
   3   7   9        5.09       46.44     22.54 o 
   4   7   9        0.57       38.82     12.03 o 
   5   7   9       64.04       75.96     17.20 o 
   6   7   9      715.55      733.48    101.33 o 
  -8   8   9     5357.69     5500.54    157.87 o 
  -7   8   9     4460.25     4531.89    135.16 o 
  -6   8   9      663.63      593.37     28.52 o 
  -5   8   9     3890.23     3791.57    104.99 o 
  -4   8   9    10493.15    10545.33    192.86 o 
  -3   8   9     9110.09     9235.76    198.62 o 
  -2   8   9     1523.36     1586.23     92.27 o 
  -1   8   9     1476.99     1763.57    213.48 o 
   0   8   9     5548.60     5725.51    317.59 o 
   1   8   9     9237.89     9475.00    291.61 o 
   2   8   9     2316.07     2689.47    261.28 o 
   3   8   9     1620.32     1600.44     94.88 o 
   4   8   9     5518.80     5862.03    150.29 o 
   5   8   9     3810.20     3935.08    114.93 o 
   6   8   9      826.77      856.44    117.09 o 
  -7   9   9     1638.51     1690.19    132.06 o 
  -6   9   9     7025.19     7424.12    228.00 o 
  -5   9   9     8547.98     8004.57    583.10 o 
  -4   9   9     2245.58     2038.87     91.01 o 
  -3   9   9     2148.08     2273.23    146.25 o 
  -2   9   9    17696.96    18008.41    391.34 o 
  -1   9   9     9186.50     8818.18    360.22 o 
   0   9   9     1561.03     1721.59    160.53 o 
   1   9   9     3693.75     3918.78    246.78 o 
   2   9   9    12036.02    13108.34    708.70 o 
   3   9   9     4978.59     4976.02    209.83 o 
   4   9   9      716.72      586.85     38.52 o 
   5   9   9      860.07      757.31     54.12 o 
   6   9   9     3533.40     3525.51    248.60 o 
  -7  10   9       22.42       35.68     62.42 o 
  -6  10   9       51.38       91.82     24.29 o 
  -5  10   9       46.88       89.36     23.03 o 
  -4  10   9      409.06      394.70     66.88 o 
  -3  10   9      540.01      584.01     52.82 o 
  -2  10   9        3.45       13.04     13.25 o 
  -1  10   9       48.19       52.79     42.25 o 
   0  10   9      620.82      725.06    115.78 o 
   1  10   9      401.68      479.51     86.37 o 
   2  10   9       50.20       77.79     26.81 o 
   3  10   9        1.42       14.47     18.19 o 
   4  10   9      602.77      844.10    180.62 o 
   5  10   9     1119.90     1342.91    235.66 o 
  -6  11   9     1481.55     1403.09    221.98 o 
  -5  11   9     2406.98     2252.96    111.66 o 
  -4  11   9        8.97        8.62     19.13 o 
  -3  11   9     2600.27     2557.69    136.89 o 
  -2  11   9     4442.23     4348.18    555.98 o 
  -1  11   9     2560.57     2755.37    380.23 o 
   0  11   9     1020.28     1112.64    103.73 o 
   1  11   9      728.33      711.13     68.85 o 
   2  11   9     2555.79     2949.40    253.75 o 
   3  11   9      961.91      989.22     76.33 o 
   4  11   9       20.72       57.05     20.30 o 
   5  11   9      514.91      568.93    127.77 o 
  -6  12   9      803.55      611.67     84.84 o 
  -5  12   9      947.66      695.68     92.75 o 
  -4  12   9     6968.94     7110.29    251.33 o 
  -3  12   9     5583.02     5190.94    243.07 o 
  -2  12   9       82.27      132.46     49.09 o 
  -1  12   9     3131.92     3078.40    172.54 o 
   0  12   9     8457.36     9396.45    412.31 o 
   1  12   9     5870.60     6286.17    409.58 o 
   2  12   9      390.98      535.41    115.07 o 
   3  12   9     1645.22     1774.09    169.79 o 
   4  12   9     7330.69     7446.08    484.32 o 
  -5  13   9      389.44      291.68     70.27 o 
  -4  13   9        1.67        2.41     22.37 o 
  -3  13   9      192.38      313.68     83.93 o 
  -2  13   9     2957.45     3099.51    326.24 o 
  -1  13   9      896.12      930.42    213.79 o 
   0  13   9        2.58       26.47     33.48 o 
   1  13   9      501.36      540.49     65.26 o 
   2  13   9     1906.44     1996.68    172.63 o 
   3  13   9      832.04      946.18    193.92 o 
  -3  14   9       70.06       87.89     42.74 o 
  -2  14   9        0.57       44.93     28.27 o 
  -1  14   9       99.93      169.18     69.22 o 
   0  14   9      106.61      185.61     41.10 o 
   1  14   9       87.92      125.24     38.77 o 
   2  14   9        3.84       87.41     31.59 o 
  -9   0  10      872.76      701.69     88.17 o 
  -8   0  10     6858.87     6929.92    300.48 o 
  -7   0  10     5228.03     4939.13    202.75 o 
  -6   0  10     4633.35     5056.44    177.37 o 
  -5   0  10     3387.70     3238.02    210.02 o 
  -4   0  10    16396.67    16476.33    499.84 o 
  -3   0  10     6793.79     6515.97    229.89 o 
  -2   0  10    13785.88    13627.01    798.09 o 
  -1   0  10     3091.35     2864.05    115.07 o 
   0   0  10    29396.10    31468.72   1777.83 o 
   1   0  10    13653.05    13848.64    434.35 o 
   2   0  10      220.36      210.93     31.58 o 
   3   0  10     7947.55     7898.26    128.38 o 
   4   0  10    14686.67    14233.11    437.73 o 
   5   0  10    12081.34    12115.93    324.57 o 
   6   0  10     1295.23     1139.19    156.17 o 
   7   0  10     1115.60     1202.46    139.13 o 
  -9   1  10     1037.39     1011.12     61.71 o 
  -8   1  10       73.34       95.80     18.05 o 
  -7   1  10      477.33      491.32     57.25 o 
  -6   1  10     2425.42     2532.65    122.45 o 
  -5   1  10      720.88      740.10     42.42 o 
  -4   1  10      986.28     1028.32     47.45 o 
  -3   1  10      250.44      320.72     40.04 o 
  -2   1  10     6802.00     6105.44    185.37 o 
  -1   1  10     4619.60     4158.54    170.08 o 
   0   1  10      463.07      467.77     20.40 o 
   1   1  10      377.88      435.62     21.32 o 
   2   1  10     4992.88     5043.20     85.32 o 
   3   1  10     2619.36     2713.51     91.57 o 
   4   1  10     1157.67     1091.03     52.88 o 
   5   1  10      969.90      881.32     31.25 o 
   6   1  10     2119.25     2144.74     73.31 o 
   7   1  10      974.54     1039.27     61.52 o 
  -9   2  10       79.21       72.58     44.94 o 
  -8   2  10      917.84      914.37     65.69 o 
  -7   2  10      399.52      389.29     33.15 o 
  -6   2  10       83.72      105.93     15.48 o 
  -5   2  10      116.64      170.90     28.20 o 
  -4   2  10      757.51      792.59     39.18 o 
  -3   2  10      233.49      249.19     35.73 o 
  -2   2  10      716.49      644.49     41.97 o 
  -1   2  10      260.08      272.12     28.94 o 
   0   2  10     5131.57     5317.65    109.99 o 
   1   2  10     1097.91     1096.75     42.61 o 
   2   2  10      831.50      823.94     60.18 o 
   3   2  10        2.19       21.64      9.31 o 
   4   2  10      241.23      224.36     26.92 o 
   5   2  10      643.25      632.50     46.84 o 
   6   2  10      297.23      266.15     26.21 o 
   7   2  10       56.81       61.78     35.55 o 
  -9   3  10     2529.81     2417.99     81.16 o 
  -8   3  10      817.38      810.57     37.28 o 
  -7   3  10     2691.90     2672.39     88.67 o 
  -6   3  10    10858.14    10776.38    199.00 o 
  -5   3  10    11002.30    11126.14    264.47 o 
  -4   3  10      500.58      506.41     36.77 o 
  -3   3  10     2312.16     2360.02    121.82 o 
  -2   3  10    13757.59    13813.17    306.83 o 
  -1   3  10    14124.43    13996.97    366.08 o 
   0   3  10     1315.52     1481.42     71.67 o 
   1   3  10     6819.26     6553.54    126.05 o 
   2   3  10    13832.59    13831.08    143.37 o 
   3   3  10     7631.21     7634.66    160.98 o 
   4   3  10     1439.01     1507.57     44.88 o 
   5   3  10     2819.32     2675.09     82.11 o 
   6   3  10     7134.30     6959.29    152.24 o 
   7   3  10     4683.67     4625.29    117.12 o 
  -9   4  10      552.29      576.35     43.70 o 
  -8   4  10     6420.67     6755.33    172.11 o 
  -7   4  10     5976.86     6127.59    166.20 o 
  -6   4  10      499.33      477.32     52.59 o 
  -5   4  10     3650.65     3704.07     90.52 o 
  -4   4  10    17911.88    17962.50    205.02 o 
  -3   4  10    14731.58    15140.40    228.79 o 
  -2   4  10     1451.97     1391.98     44.08 o 
  -1   4  10     3688.41     3772.37    136.00 o 
   0   4  10     9305.73     8973.27    299.53 o 
   1   4  10    13700.98    13718.61    245.94 o 
   2   4  10     1968.74     1998.41     85.23 o 
   3   4  10     1169.93     1163.08     51.40 o 
   4   4  10     3751.98     3730.65     99.03 o 
   5   4  10     4456.47     4154.19     92.68 o 
   6   4  10      499.61      446.64     30.77 o 
   7   4  10     1138.42     1038.08    124.46 o 
  -9   5  10      113.27      157.45     44.31 o 
  -8   5  10       10.23       53.47     18.03 o 
  -7   5  10      281.33      333.84     40.14 o 
  -6   5  10        2.57       66.79     22.76 o 
  -5   5  10      213.93      261.21     49.04 o 
  -4   5  10      270.75      276.74     21.06 o 
  -3   5  10        7.73       59.25      7.98 o 
  -2   5  10      461.30      453.54     28.84 o 
  -1   5  10      438.68      386.74     50.91 o 
   0   5  10        7.96       66.44     12.74 o 
   1   5  10       16.80       28.75     13.57 o 
   2   5  10      442.24      461.22     54.48 o 
   3   5  10        1.43       34.30     12.90 o 
   4   5  10       75.81       93.00     12.59 o 
   5   5  10        1.85       27.20     10.32 o 
   6   5  10       15.04       76.36     39.45 o 
   7   5  10       22.41       57.59     22.69 o 
  -8   6  10     4802.58     4883.03    183.86 o 
  -7   6  10     4726.36     4759.08    175.24 o 
  -6   6  10      508.21      455.44     58.00 o 
  -5   6  10     4308.55     4278.70     96.87 o 
  -4   6  10     9295.97     9362.36    338.38 o 
  -3   6  10     7322.94     7463.43    181.29 o 
  -2   6  10      869.08      786.28     39.25 o 
  -1   6  10     1972.08     1971.60    121.59 o 
   0   6  10     7833.76     7669.51     84.96 o 
   1   6  10    12897.92    13284.70    645.23 o 
   2   6  10      649.86      630.88     91.49 o 
   3   6  10      356.69      366.42     27.85 o 
   4   6  10     1335.75     1462.67     74.45 o 
   5   6  10     3811.54     3769.39    108.83 o 
   6   6  10      772.47      753.03     62.62 o 
  -8   7  10      644.44      550.92     47.83 o 
  -7   7  10     2759.17     2815.63     99.56 o 
  -6   7  10     6044.47     6302.19    168.67 o 
  -5   7  10     8573.34     8409.20    254.29 o 
  -4   7  10     1840.45     1831.98     50.55 o 
  -3   7  10      912.45      925.07     43.30 o 
  -2   7  10    17511.13    17848.16    396.51 o 
  -1   7  10    15310.36    15185.40    351.25 o 
   0   7  10      393.07      398.74     23.52 o 
   1   7  10     4512.65     4529.93    194.93 o 
   2   7  10    17168.38    17349.13    626.32 o 
   3   7  10     8788.86     8911.36    254.88 o 
   4   7  10       46.03       74.61     17.07 o 
   5   7  10     2701.61     2886.80    153.63 o 
   6   7  10     7209.25     7486.89    210.84 o 
  -8   8  10     2144.14     2215.37     99.98 o 
  -7   8  10      966.35     1099.11     67.60 o 
  -6   8  10      101.76      137.31     30.55 o 
  -5   8  10      286.65      230.03     20.79 o 
  -4   8  10     2704.35     2640.53    128.46 o 
  -3   8  10      846.56      954.80     52.34 o 
  -2   8  10      374.35      336.57     43.86 o 
  -1   8  10     2770.53     2830.87    139.14 o 
   0   8  10     1713.40     1752.10    214.10 o 
   1   8  10     1011.82     1009.72     54.20 o 
   2   8  10      639.27      696.73     52.67 o 
   3   8  10      303.82      378.94     35.54 o 
   4   8  10     2679.46     2801.48     90.07 o 
   5   8  10     1763.88     1667.45     98.77 o 
   6   8  10      142.16      145.88     57.17 o 
  -7   9  10      299.08      318.24     42.30 o 
  -6   9  10      544.97      563.16     43.82 o 
  -5   9  10       12.19       51.48     16.57 o 
  -4   9  10      169.15      161.30     23.36 o 
  -3   9  10       75.15       64.73     21.25 o 
  -2   9  10     1267.69     1334.84     73.86 o 
  -1   9  10     1280.80     1471.54    247.58 o 
   0   9  10       87.94       55.32     27.84 o 
   1   9  10      454.52      444.59     71.25 o 
   2   9  10     1344.27     1491.33     96.93 o 
   3   9  10     1089.09     1252.13    138.67 o 
   4   9  10        1.11       49.60     25.00 o 
   5   9  10      150.55       98.95     67.55 o 
  -7  10  10     4255.78     4734.67    217.12 o 
  -6  10  10     2119.14     2185.04    244.63 o 
  -5  10  10     1757.43     1749.05    145.43 o 
  -4  10  10     8201.34     8397.74    275.18 o 
  -3  10  10     7384.91     7193.29    227.69 o 
  -2  10  10     1355.62     1394.56    128.88 o 
  -1  10  10     4229.45     4307.12    196.74 o 
   0  10  10     8723.40     8899.31    266.02 o 
   1  10  10     7853.96     8408.33    453.90 o 
   2  10  10     1003.04     1084.43    105.81 o 
   3  10  10     2353.72     2400.05    144.20 o 
   4  10  10    10225.14    10992.13   2496.27 o 
   5  10  10     6007.42     6329.98    272.42 o 
  -6  11  10     2249.86     2233.82    113.38 o 
  -5  11  10     5094.03     4910.66    224.83 o 
  -4  11  10       52.40       58.86     19.89 o 
  -3  11  10      757.51      615.98    127.05 o 
  -2  11  10     5989.85     6292.97    559.65 o 
  -1  11  10     7978.64     8473.40    398.23 o 
   0  11  10      261.78      281.93     50.05 o 
   1  11  10      227.41      313.94     40.46 o 
   2  11  10     5111.66     5244.37    474.98 o 
   3  11  10     5240.12     5441.23    205.38 o 
   4  11  10       55.49       47.05     36.90 o 
  -5  12  10       71.85       79.70     32.70 o 
  -4  12  10      141.16      106.03     40.92 o 
  -3  12  10        6.65       95.95     29.34 o 
  -2  12  10      500.13      569.02     96.36 o 
  -1  12  10      100.89      187.16     64.25 o 
   0  12  10       35.67       69.43     43.12 o 
   1  12  10       60.57       66.63     53.02 o 
   2  12  10      416.97      382.72     57.78 o 
   3  12  10       22.36       41.14     20.37 o 
  -4  13  10      338.36      392.88    102.98 o 
  -3  13  10     1241.71     1296.07    200.03 o 
  -2  13  10     3804.68     3693.91    243.16 o 
  -1  13  10     2188.49     2074.50    183.86 o 
   0  13  10      679.58      716.63     67.63 o 
   1  13  10     1060.11     1070.02    114.24 o 
   2  13  10     2440.30     2643.20    289.37 o 
  -3  14  10     7139.39     6292.67    406.97 o 
  -2  14  10      457.43      275.70     84.24 o 
  -1  14  10     1390.21     1167.36    177.56 o 
   0  14  10     4738.89     5434.27    300.16 o 
   1  14  10     4188.32     4797.51    284.23 o 
  -9   1  11     2376.47     2312.38     78.27 o 
  -8   1  11      181.28      241.21     39.66 o 
  -7   1  11      290.74      266.38     65.82 o 
  -6   1  11     5245.07     5133.41    199.20 o 
  -5   1  11    14243.95    14565.81    384.78 o 
  -4   1  11      823.69      742.18     54.11 o 
  -3   1  11     4840.20     4594.36    128.14 o 
  -2   1  11    12449.30    11250.34    609.05 o 
  -1   1  11     9211.50     8547.06    297.49 o 
   0   1  11       23.17       66.61     23.91 o 
   1   1  11     2044.58     2103.06     77.66 o 
   2   1  11     2988.69     2986.10     69.31 o 
   3   1  11     3228.69     3214.76     70.33 o 
   4   1  11     2506.55     2377.42     73.69 o 
   5   1  11      139.06      146.89     20.18 o 
   6   1  11     3515.02     3457.95    135.96 o 
   7   1  11     2587.81     2627.54     91.16 o 
  -9   2  11     1590.07     1638.10     77.87 o 
  -8   2  11     6533.89     6800.33    173.53 o 
  -7   2  11     5845.29     6163.45    152.11 o 
  -6   2  11       94.20      164.02     23.06 o 
  -5   2  11     2082.69     2039.97     84.48 o 
  -4   2  11     9411.37     9151.83    181.66 o 
  -3   2  11    16940.99    16347.34    352.35 o 
  -2   2  11     3287.05     3022.40    103.70 o 
  -1   2  11     1270.02     1281.10     41.15 o 
   0   2  11    13722.96    14911.97    677.80 o 
   1   2  11    21528.22    22187.96    333.25 o 
   2   2  11     1703.44     1666.33     57.93 o 
   3   2  11     2894.92     2861.78     63.51 o 
   4   2  11    13017.28    12758.47    227.17 o 
   5   2  11     8280.68     7909.98    181.68 o 
   6   2  11      268.83      299.07     32.49 o 
   7   2  11     1010.46      959.78     81.59 o 
  -9   3  11     1196.53     1269.03    104.92 o 
  -8   3  11      302.90      318.26     36.90 o 
  -7   3  11      313.24      358.63     31.59 o 
  -6   3  11     1142.02     1204.82     49.18 o 
  -5   3  11      239.27      302.85     39.41 o 
  -4   3  11        3.22       39.99     27.30 o 
  -3   3  11      266.72      319.14     32.78 o 
  -2   3  11     1374.15     1289.32     91.37 o 
  -1   3  11       37.32       61.19     14.56 o 
   0   3  11       59.58       70.44     14.31 o 
   1   3  11      156.56      177.60     18.86 o 
   2   3  11     2534.39     2461.94    107.61 o 
   3   3  11      212.27      208.97     25.28 o 
   4   3  11      161.02      194.63     23.63 o 
   5   3  11      137.08      151.87     15.65 o 
   6   3  11      666.38      756.41    107.04 o 
   7   3  11      401.93      464.22     68.41 o 
  -9   4  11      926.59      960.51     81.19 o 
  -8   4  11     3375.44     3391.39    106.40 o 
  -7   4  11     1294.14     1266.04     86.71 o 
  -6   4  11      156.15      165.15     20.45 o 
  -5   4  11     1017.80      976.64     48.62 o 
  -4   4  11     1932.26     1867.09    109.76 o 
  -3   4  11      521.39      572.76     40.94 o 
  -2   4  11      678.17      669.80     46.31 o 
  -1   4  11     1074.92     1098.32    114.63 o 
   0   4  11     6070.73     6006.37    220.14 o 
   1   4  11     3305.87     3269.14     59.07 o 
   2   4  11     1206.27     1132.88     89.00 o 
   3   4  11     1090.04      960.46     70.96 o 
   4   4  11     5657.40     5394.41    109.65 o 
   5   4  11     1101.87     1134.95     65.00 o 
   6   4  11       61.17       46.48     25.76 o 
  -8   5  11     1913.55     2079.63    112.77 o 
  -7   5  11      880.65      943.12     47.34 o 
  -6   5  11     7508.39     8047.47    220.49 o 
  -5   5  11    10546.91    10397.42    216.40 o 
  -4   5  11     4027.54     3787.26     90.22 o 
  -3   5  11     3073.06     3119.84    101.35 o 
  -2   5  11    16168.67    16313.74    392.41 o 
  -1   5  11    13922.16    13580.96    376.36 o 
   0   5  11     1040.00     1056.64     52.73 o 
   1   5  11     7165.23     6901.78    343.42 o 
   2   5  11    11826.67    11581.59    258.39 o 
   3   5  11     8152.54     7780.75    258.12 o 
   4   5  11      758.45      735.36     58.61 o 
   5   5  11     3343.31     3086.80    110.79 o 
   6   5  11     6724.74     6792.19    215.94 o 
  -8   6  11     1777.23     1690.30     86.55 o 
  -7   6  11     3151.77     3153.73     88.72 o 
  -6   6  11        6.96       38.22     12.78 o 
  -5   6  11     1274.46     1300.43     90.69 o 
  -4   6  11     4751.37     4673.58    235.80 o 
  -3   6  11     6792.42     6898.47    153.85 o 
  -2   6  11      231.95      244.92     45.95 o 
  -1   6  11     1583.89     1442.08     62.11 o 
   0   6  11     7105.49     7470.82    213.00 o 
   1   6  11     4198.07     4134.15    245.89 o 
   2   6  11     1474.65     1522.13     52.15 o 
   3   6  11      262.08      380.57     43.80 o 
   4   6  11     6723.94     6979.87    189.48 o 
   5   6  11     2499.37     2589.86    207.81 o 
   6   6  11      304.20      259.20     36.51 o 
  -8   7  11       84.97       52.77     19.60 o 
  -7   7  11        2.68       54.82     16.79 o 
  -6   7  11        1.97       -0.43      8.31 o 
  -5   7  11      453.28      433.09     41.36 o 
  -4   7  11        3.74       47.89     21.80 o 
  -3   7  11      937.88      923.63     44.61 o 
  -2   7  11      703.39      670.04     48.76 o 
  -1   7  11       73.11       96.89     13.68 o 
   0   7  11       91.17       80.31      8.35 o 
   1   7  11      255.95      295.17     37.36 o 
   2   7  11      111.54      166.95     24.19 o 
   3   7  11      817.10      824.01     91.39 o 
   4   7  11      129.32      137.20     20.61 o 
   5   7  11        1.06       47.58     17.77 o 
   6   7  11      575.88      467.24     78.07 o 
  -7   8  11     3610.37     3658.88    150.46 o 
  -6   8  11      129.23      143.78     25.76 o 
  -5   8  11     1203.47     1207.62     50.43 o 
  -4   8  11     7863.82     7928.79    377.08 o 
  -3   8  11     6576.43     6636.56    175.49 o 
  -2   8  11      859.18      751.80    150.08 o 
  -1   8  11     5562.31     5650.92    214.76 o 
   0   8  11     7418.36     7844.75    224.01 o 
   1   8  11     8552.69     9392.75    400.45 o 
   2   8  11     2364.03     2298.88     84.80 o 
   3   8  11     1723.41     1686.90     92.93 o 
   4   8  11     6572.67     6763.01    287.75 o 
   5   8  11     5730.96     5903.30    237.14 o 
  -7   9  11     1528.16     1526.65    145.25 o 
  -6   9  11     5773.49     5855.01    210.56 o 
  -5   9  11     6331.89     6334.50    229.86 o 
  -4   9  11      878.66      765.55     81.56 o 
  -3   9  11     2718.27     2730.05    157.73 o 
  -2   9  11    11596.25    12882.66    500.71 o 
  -1   9  11    10988.33    11891.98    466.44 o 
   0   9  11     1418.66     1694.67    132.81 o 
   1   9  11     1935.81     1932.67     92.55 o 
   2   9  11     5577.16     5897.21    354.79 o 
   3   9  11     4308.12     4379.68    153.65 o 
   4   9  11       57.48       66.43     24.26 o 
   5   9  11     2312.31     2180.92    165.85 o 
  -6  10  11      405.68      337.75     45.42 o 
  -5  10  11      245.72      241.34     44.70 o 
  -4  10  11      662.50      532.61     68.33 o 
  -3  10  11       23.41       65.09     33.64 o 
  -2  10  11      234.70      202.73     65.50 o 
  -1  10  11      128.26      201.44     50.24 o 
   0  10  11     1215.71     1348.04    146.23 o 
   1  10  11       95.09      189.38     69.21 o 
   2  10  11       26.57       50.17     44.19 o 
   3  10  11      151.34      230.91     81.85 o 
   4  10  11      188.72      230.94     68.07 o 
  -6  11  11     1812.22     1669.23    301.71 o 
  -5  11  11     2643.35     2516.33    162.87 o 
  -4  11  11       88.63      207.72     50.67 o 
  -3  11  11      371.04      296.50    114.60 o 
  -2  11  11     2093.97     2242.75    260.99 o 
  -1  11  11     1612.79     1777.15    186.89 o 
   0  11  11       21.20       62.82     28.45 o 
   1  11  11      521.81      650.61     68.69 o 
   2  11  11     1382.17     2349.31    458.16 o 
   3  11  11     1253.41     1202.88    197.47 o 
   4  11  11      582.05      560.22     97.03 o 
  -5  12  11     1243.95     1104.82    225.75 o 
  -4  12  11     6956.85     6766.48    349.05 o 
  -3  12  11     5271.50     5240.39    316.92 o 
  -2  12  11     1752.04     1624.04    229.73 o 
  -1  12  11     1302.37      949.15    248.52 o 
   0  12  11     6418.87     7308.29    729.18 o 
   1  12  11     6251.41     7464.95    292.87 o 
   2  12  11      878.56      642.30     71.12 o 
   3  12  11     1675.77     1747.60    195.64 o 
  -4  13  11      142.90      156.37     55.76 o 
  -3  13  11     1108.42     1111.53    204.66 o 
  -2  13  11     1381.93     1317.89    212.97 o 
  -1  13  11      482.67      378.64    105.19 o 
   0  13  11      178.31      262.45     76.88 o 
   1  13  11      932.52     1182.29    223.89 o 
  -9   0  12     1480.13     1328.74    139.76 o 
  -8   0  12     2843.71     2774.77    153.36 o 
  -7   0  12     3980.09     4156.68    202.48 o 
  -6   0  12     4921.21     4654.79    195.11 o 
  -5   0  12     3053.90     3024.61    118.79 o 
  -4   0  12    13789.04    13254.04    544.05 o 
  -3   0  12     9834.53     9876.10    232.68 o 
  -2   0  12     7662.77     6509.41    534.67 o 
  -1   0  12     6555.97     6308.30    829.48 o 
   0   0  12    16051.88    15856.04    307.26 o 
   1   0  12    25491.00    27340.94   1222.89 o 
   2   0  12     6039.51     4932.90    568.70 o 
   3   0  12     6817.06     6767.95    164.44 o 
   4   0  12     8847.54     8691.78    412.98 o 
   5   0  12     6643.00     6522.32    407.29 o 
   6   0  12      125.75       64.82     16.68 o 
  -9   1  12     1392.55     1498.25    143.51 o 
  -8   1  12       70.55       81.91     23.52 o 
  -7   1  12      646.84      630.46     73.87 o 
  -6   1  12     3520.68     3541.22    111.37 o 
  -5   1  12     4581.72     4394.25    184.48 o 
  -4   1  12      455.30      492.32     52.84 o 
  -3   1  12       89.60      123.23     21.54 o 
  -2   1  12     3583.87     3377.83    269.14 o 
  -1   1  12     2742.61     2718.20     83.32 o 
   0   1  12      292.02      335.26     25.60 o 
   1   1  12       18.06       31.75     11.88 o 
   2   1  12     4912.02     4841.00    100.65 o 
   3   1  12     4549.57     4557.11    188.82 o 
   4   1  12      897.34      830.44     42.18 o 
   5   1  12      355.79      295.29     50.10 o 
   6   1  12     2000.70     1867.32    191.89 o 
  -9   2  12      205.35      206.37     29.58 o 
  -8   2  12      442.73      415.53     31.43 o 
  -7   2  12      372.44      337.17     25.28 o 
  -6   2  12        0.87       34.81     14.48 o 
  -5   2  12      603.72      632.78     48.12 o 
  -4   2  12     4094.52     4018.67    121.64 o 
  -3   2  12      213.26      249.82     57.89 o 
  -2   2  12      528.51      449.42     67.46 o 
  -1   2  12       29.80       71.51     16.65 o 
   0   2  12      804.19      819.41     38.99 o 
   1   2  12      108.90      134.31     17.92 o 
   2   2  12      119.30      113.67     12.01 o 
   3   2  12      616.18      568.26     79.21 o 
   4   2  12      771.72      795.01     82.22 o 
   5   2  12       34.78      100.13     18.80 o 
   6   2  12       70.94       66.50     51.58 o 
  -8   3  12      736.08      763.24     54.50 o 
  -7   3  12     1541.58     1576.66     71.59 o 
  -6   3  12     4622.29     4832.54    121.61 o 
  -5   3  12    10459.63    10434.10    216.57 o 
  -4   3  12     2273.76     2228.54    109.61 o 
  -3   3  12     5142.83     5061.76    170.16 o 
  -2   3  12    10453.57     9189.41    547.38 o 
  -1   3  12     8112.65     8069.22     91.81 o 
   0   3  12     2182.37     2301.17     59.10 o 
   1   3  12      461.67      520.21     33.40 o 
   2   3  12    11513.07    11527.64    257.51 o 
   3   3  12     9146.59     8906.13    190.95 o 
   4   3  12     1357.66     1303.08     59.04 o 
   5   3  12      755.75      719.62     44.33 o 
   6   3  12     4278.39     4183.62    129.69 o 
  -8   4  12     3897.72     3976.69    138.50 o 
  -7   4  12     3534.46     3631.76    212.41 o 
  -6   4  12      756.87      743.75     40.90 o 
  -5   4  12     1041.83     1033.17     46.42 o 
  -4   4  12    11230.90    10679.98    228.53 o 
  -3   4  12     9413.10     9517.40    229.58 o 
  -2   4  12     1882.51     1704.04     68.68 o 
  -1   4  12     3611.73     3563.78    136.73 o 
   0   4  12     9714.63    10175.85    342.25 o 
   1   4  12     8588.04     9251.62    259.76 o 
   2   4  12      129.32      187.73     28.05 o 
   3   4  12     2479.75     2467.57     93.64 o 
   4   4  12     3670.09     3904.36    257.42 o 
   5   4  12     5820.44     5903.94    154.77 o 
   6   4  12      359.40      335.29     37.34 o 
  -8   5  12      253.81      247.79     31.48 o 
  -7   5  12       81.28       78.55     17.12 o 
  -6   5  12      496.52      451.70     36.02 o 
  -5   5  12      142.95      177.45     26.84 o 
  -4   5  12        9.40       27.88     12.04 o 
  -3   5  12       79.55       84.55      8.57 o 
  -2   5  12        5.03       21.12      4.90 o 
  -1   5  12      235.05      250.98     32.03 o 
   0   5  12        4.90       49.01     15.32 o 
   1   5  12      188.19      255.44     33.53 o 
   2   5  12      110.90      149.55     22.78 o 
   3   5  12      255.27      444.72    111.84 o 
   4   5  12      208.47      240.29     30.80 o 
   5   5  12       16.06       76.54     29.66 o 
   6   5  12       23.14       64.12     16.05 o 
  -8   6  12     2952.13     2966.56    241.82 o 
  -7   6  12     3567.31     3541.97    211.20 o 
  -6   6  12      193.59      222.89     25.08 o 
  -5   6  12      421.59      464.74     61.67 o 
  -4   6  12     8224.54     8138.45    286.03 o 
  -3   6  12     3645.94     3652.66     87.01 o 
  -2   6  12      275.57      277.91     80.53 o 
  -1   6  12     1549.51     1555.20     84.23 o 
   0   6  12     7488.95     7570.62    206.34 o 
   1   6  12     4208.68     4241.70    118.01 o 
   2   6  12      184.27      173.58     22.45 o 
   3   6  12     1569.54     1544.08     68.53 o 
   4   6  12     3056.56     2948.88    114.87 o 
   5   6  12     2161.29     2136.94    107.91 o 
  -7   7  12     1953.47     1836.67    120.27 o 
  -6   7  12     7094.88     7273.47    186.36 o 
  -5   7  12     6470.03     6296.54    194.26 o 
  -4   7  12      699.02      737.67     38.14 o 
  -3   7  12     2565.43     2640.36     99.67 o 
  -2   7  12     9989.83     9805.92    248.48 o 
  -1   7  12    10259.71     9781.86    257.71 o 
   0   7  12     2797.60     2832.01    118.81 o 
   1   7  12      332.27      351.82     44.27 o 
   2   7  12    10026.30     9976.87    848.85 o 
   3   7  12     7873.26     7783.64    458.79 o 
   4   7  12      723.27      718.42     56.50 o 
   5   7  12     2500.66     2458.69     89.52 o 
  -7   8  12     1388.01     1341.80    121.91 o 
  -6   8  12       34.63       99.02     23.09 o 
  -5   8  12      971.72      941.81     66.83 o 
  -4   8  12     2207.28     2143.17    112.03 o 
  -3   8  12     1239.13     1209.93    160.65 o 
  -2   8  12       52.51      115.00     53.06 o 
  -1   8  12     2254.93     2629.40    320.61 o 
   0   8  12     2184.43     2446.78    109.60 o 
   1   8  12      276.53      330.32     46.54 o 
   2   8  12        6.73       38.66     21.70 o 
   3   8  12      119.53      182.75     68.08 o 
   4   8  12      697.94      750.32    199.62 o 
   5   8  12      953.66      657.30    138.83 o 
  -7   9  12      203.08      193.15     34.44 o 
  -6   9  12     1329.41     1310.52    118.19 o 
  -5   9  12      724.31      700.19     47.62 o 
  -4   9  12      194.73      185.29     54.52 o 
  -3   9  12      163.87      185.56     54.13 o 
  -2   9  12      704.02      635.69    155.50 o 
  -1   9  12      221.74      209.93     93.63 o 
   0   9  12      128.07      200.97     36.69 o 
   1   9  12      174.16      161.52     45.24 o 
   2   9  12     1356.74     1469.85    107.14 o 
   3   9  12     1690.78     1841.86    172.92 o 
   4   9  12       91.43      128.08     64.90 o 
  -6  10  12      630.99      573.75    129.00 o 
  -5  10  12     1261.79     1097.98    163.82 o 
  -4  10  12     5815.20     5946.63    299.07 o 
  -3  10  12     7120.61     7258.88    327.85 o 
  -2  10  12     2181.05     1973.47    271.11 o 
  -1  10  12     3372.29     3511.96    181.56 o 
   0  10  12    11547.52    12460.04    522.71 o 
   1  10  12     5758.56     6103.33    200.83 o 
   2  10  12      770.04      803.37     77.39 o 
   3  10  12     1256.09     1167.13    127.95 o 
   4  10  12     5847.27     6397.19    620.84 o 
  -5  11  12     1791.79     1392.50    213.64 o 
  -4  11  12        5.57       17.32     29.95 o 
  -3  11  12       52.47       66.09     31.33 o 
   0  11  12      258.02      391.14     49.03 o 
   1  11  12      534.30      669.61     94.59 o 
   2  11  12     4009.44     4784.87    284.49 o 
   3  11  12     2646.01     2663.62    207.92 o 
  -4  12  12      153.66      103.38     68.87 o 
  -3  12  12       15.43       35.82     29.86 o 
  -2  12  12       51.07       37.97     28.51 o 
  -1  12  12       16.18       32.16     26.21 o 
   0  12  12      191.58      149.95     39.85 o 
   1  12  12       25.22       58.59     25.21 o 
   2  12  12        0.01       39.06     26.26 o 
  -2  13  12     1905.87     1783.90    200.24 o 
  -1  13  12     3024.85     3290.15    202.05 o 
   0  13  12      331.05      429.95     83.20 o 
  -8   1  13      651.67      663.80     54.99 o 
  -7   1  13      526.13      623.96     44.71 o 
  -6   1  13     6902.40     6976.96    206.45 o 
  -5   1  13     6908.30     6740.31    242.45 o 
  -4   1  13     1579.33     1579.83    135.39 o 
  -3   1  13      792.29      872.75     84.18 o 
  -2   1  13     5862.93     5357.33    324.27 o 
  -1   1  13     8978.60     9033.94    361.44 o 
   0   1  13      619.58      581.46     78.18 o 
   1   1  13     2899.82     2799.93     84.50 o 
   2   1  13     9130.81     9120.54    187.31 o 
   3   1  13     3743.68     3740.86     81.23 o 
   4   1  13       66.13       53.92     13.17 o 
   5   1  13      162.76      188.46     42.26 o 
   6   1  13     2875.97     2696.91     93.48 o 
  -8   2  13     4670.82     4918.98    159.44 o 
  -7   2  13     6167.21     5912.55    153.51 o 
  -6   2  13      704.57      697.32     42.64 o 
  -5   2  13      590.90      644.59     99.79 o 
  -4   2  13    12729.79    12587.60    292.38 o 
  -3   2  13     9217.59     8441.99    519.52 o 
  -2   2  13      609.50      487.99    118.34 o 
  -1   2  13     1041.34     1090.88     62.36 o 
   0   2  13    14127.34    15021.77    322.66 o 
   1   2  13    12219.95    12811.02    280.46 o 
   2   2  13     4080.85     4344.82    197.05 o 
   3   2  13     1844.40     1890.84     57.45 o 
   4   2  13     7063.09     6901.55    173.51 o 
   5   2  13     5226.65     5384.50    214.25 o 
   6   2  13     1109.93      959.84    233.72 o 
  -8   3  13       35.58      116.41     29.31 o 
  -7   3  13      670.40      604.14     62.74 o 
  -6   3  13     2821.52     2883.38     85.54 o 
  -5   3  13     3296.84     3231.54    158.34 o 
  -4   3  13      407.63      471.35     36.26 o 
  -3   3  13     1323.13     1127.06    200.97 o 
  -2   3  13     2408.63     2364.75    174.45 o 
  -1   3  13     1466.18     1454.11     61.97 o 
   0   3  13      175.56      242.59     26.68 o 
   1   3  13      472.95      509.92     35.87 o 
   2   3  13     1021.18     1041.08     53.92 o 
   3   3  13      729.04      699.73     42.24 o 
   4   3  13      607.88      606.77     52.50 o 
   5   3  13       43.89       67.31     20.11 o 
   6   3  13      779.52      685.86    154.00 o 
  -8   4  13      922.79     1056.68     88.61 o 
  -7   4  13     1571.24     1490.26     74.63 o 
  -6   4  13        9.41       45.14     13.23 o 
  -5   4  13      838.41      763.35     65.65 o 
  -4   4  13     2313.12     2248.59    112.77 o 
  -3   4  13     1768.54     1838.48     59.36 o 
  -2   4  13        9.00       28.85     12.97 o 
  -1   4  13      233.77      247.68     33.75 o 
   0   4  13      334.20      302.04     38.83 o 
   1   4  13      966.35     1071.42     43.30 o 
   2   4  13      251.56      263.95     44.68 o 
   3   4  13     1359.44     1291.76    121.00 o 
   4   4  13     1661.47     1572.07     71.55 o 
   5   4  13      972.78      979.75     73.40 o 
  -8   5  13      883.25      874.32     73.99 o 
  -7   5  13      953.79      918.37     87.95 o 
  -6   5  13     6819.54     6900.70    263.13 o 
  -5   5  13     5852.02     5902.34    172.60 o 
  -4   5  13     1381.72     1461.93     88.37 o 
  -3   5  13     3826.45     3834.12    170.36 o 
  -2   5  13     9849.73    10272.33    233.54 o 
  -1   5  13    20857.62    22294.27   3900.04 o 
   0   5  13     4799.37     4499.90    113.48 o 
   1   5  13     2066.31     2056.48    168.39 o 
   2   5  13     8105.88     8180.86    192.02 o 
   3   5  13    10525.55    10239.86    275.72 o 
   4   5  13     1522.88     1323.42     71.62 o 
   5   5  13      996.87      926.38     65.94 o 
  -7   6  13     3020.58     3162.88    133.85 o 
  -6   6  13       14.96       46.79     15.42 o 
  -5   6  13      409.92      388.91     36.38 o 
  -4   6  13     2955.62     2799.29    156.38 o 
  -3   6  13     2921.05     2800.48    110.91 o 
  -2   6  13     1006.03      998.88    125.05 o 
  -1   6  13      407.75      430.22     86.73 o 
   0   6  13     6630.62     6608.96    262.30 o 
   1   6  13     1203.78     1156.43     82.88 o 
   2   6  13      265.03      233.39     30.47 o 
   3   6  13      772.36      810.14     50.35 o 
   4   6  13     4246.52     4004.54    123.43 o 
   5   6  13     1947.66     1881.70    133.02 o 
  -7   7  13      113.20       77.91     25.23 o 
  -6   7  13      286.73      356.99     50.21 o 
  -5   7  13      565.65      549.05     64.28 o 
  -4   7  13       17.28       28.30      8.06 o 
  -3   7  13      405.54      358.49     87.44 o 
  -2   7  13      219.77      220.42     53.44 o 
  -1   7  13      194.84      209.75     26.45 o 
   0   7  13      203.15      202.57     29.54 o 
   1   7  13      375.44      396.07     35.58 o 
   2   7  13      369.14      415.06     36.09 o 
   3   7  13      142.88      132.75     72.74 o 
   4   7  13      137.72      166.44     50.24 o 
   5   7  13       43.05       89.79     88.14 o 
  -7   8  13     3513.74     3380.01    163.28 o 
  -6   8  13      318.21      364.90     42.40 o 
  -5   8  13     1118.82     1116.78    140.38 o 
  -4   8  13     3732.14     3577.66    438.14 o 
  -3   8  13     4856.47     5125.38    349.65 o 
  -2   8  13      328.69      291.76     72.39 o 
  -1   8  13     1571.01     1724.21    184.21 o 
   0   8  13     4556.76     5007.50    164.36 o 
   1   8  13     6010.98     5923.34    204.90 o 
   2   8  13       69.00      212.65    115.88 o 
   3   8  13     1530.16     1510.67    284.34 o 
   4   8  13     1946.09     2186.51    241.11 o 
  -6   9  13     5469.58     4941.00    255.96 o 
  -5   9  13     3588.18     3564.57    359.48 o 
  -4   9  13      795.99      888.63    163.62 o 
  -3   9  13      756.64      917.05    147.11 o 
  -2   9  13     5050.99     5343.95    252.93 o 
  -1   9  13     5422.07     6186.67    556.50 o 
   0   9  13      428.18      464.74    125.23 o 
   1   9  13     1260.42     1329.79    124.10 o 
   2   9  13     5014.63     5653.40    211.05 o 
   3   9  13     4944.51     5584.29    561.08 o 
   4   9  13      588.84      457.16    131.04 o 
  -4  10  13      546.87      370.77     71.12 o 
  -3  10  13      741.98      744.11    126.26 o 
  -2  10  13        7.04       48.06     37.08 o 
  -1  10  13      386.55      272.67     92.18 o 
   0  10  13      175.62      215.71     75.63 o 
   1  10  13       22.48      101.12     82.60 o 
   2  10  13        5.18       80.70     25.62 o 
   3  10  13        2.74       72.84     62.64 o 
  -4  11  13      122.37      112.83     58.34 o 
  -3  11  13      258.09      358.63     90.17 o 
  -2  11  13     1979.16     2124.33    251.62 o 
  -1  11  13     3059.24     3071.65    208.55 o 
   0  11  13       23.75       70.23     52.14 o 
   1  11  13      556.30      638.62    100.75 o 
   2  11  13     1630.86     1808.07    245.53 o 
  -3  12  13     6222.38     6770.09    419.04 o 
  -2  12  13     1343.44     1236.71    152.23 o 
  -1  12  13     1373.32     1414.42    166.58 o 
   0  12  13     5562.59     6814.92    368.50 o 
   1  12  13     5322.62     5405.84    211.19 o 
  -8   0  14     3835.85     4103.48    212.31 o 
  -7   0  14     7798.06     7672.01    379.94 o 
  -6   0  14      708.29      556.61    109.94 o 
  -5   0  14     3629.96     3478.64    156.77 o 
  -4   0  14     6399.04     6168.78    258.23 o 
  -3   0  14    16915.74    16193.39    525.00 o 
  -2   0  14     2417.06     2420.62    104.02 o 
  -1   0  14     4892.87     5587.55    229.67 o 
   0   0  14     9829.79    10354.59    340.69 o 
   1   0  14    13293.07    13919.80    499.81 o 
   2   0  14     5031.10     5319.51    151.73 o 
   3   0  14      142.67       84.48     16.84 o 
   4   0  14     7093.03     7536.38    331.96 o 
   5   0  14     8579.61     8809.05    477.02 o 
  -8   1  14       19.37       50.99     15.91 o 
  -7   1  14      856.49      886.46     59.59 o 
  -6   1  14     3427.91     3239.06    109.38 o 
  -5   1  14     2505.79     2556.47    128.08 o 
  -4   1  14      941.00     1019.94    102.36 o 
  -3   1  14      200.48      170.70     22.83 o 
  -2   1  14     5446.90     5661.20    163.71 o 
  -1   1  14     4459.18     4383.80    134.76 o 
   0   1  14      327.32      371.29     41.34 o 
   1   1  14     1081.49     1151.45     83.04 o 
   2   1  14     4578.73     4824.55    134.94 o 
   3   1  14     3280.20     3422.07    152.71 o 
   4   1  14      116.57      118.48     24.65 o 
   5   1  14      659.38      555.84     97.31 o 
  -8   2  14      472.91      498.48     39.45 o 
  -7   2  14      377.83      417.51     40.61 o 
  -6   2  14        5.20        8.77     13.52 o 
  -5   2  14      283.37      237.13     34.88 o 
  -4   2  14     1501.16     1524.54     75.33 o 
  -3   2  14     1361.57     1285.00    200.49 o 
  -2   2  14       12.39       63.93     17.19 o 
  -1   2  14      601.08      551.97     79.57 o 
   0   2  14      536.07      520.93     71.50 o 
   1   2  14       23.94       75.81     27.46 o 
   2   2  14      293.79      390.07     49.93 o 
   3   2  14        5.96       31.29     21.74 o 
   4   2  14       14.97       32.12     24.81 o 
   5   2  14      192.12      113.64     38.74 o 
  -8   3  14      247.67      282.96     29.88 o 
  -7   3  14     1549.13     1470.89     89.86 o 
  -6   3  14     3700.24     3718.72    152.34 o 
  -5   3  14     4482.56     4443.88    117.60 o 
  -4   3  14     2731.55     2734.58     71.04 o 
  -3   3  14     1770.05     1905.38    102.97 o 
  -2   3  14    11392.97    11413.33    216.07 o 
  -1   3  14    11086.89    11049.44    297.12 o 
   0   3  14     2093.51     2079.25    129.15 o 
   1   3  14     1847.61     1933.22     72.15 o 
   2   3  14     9360.64     9335.27    223.43 o 
   3   3  14     6416.81     6452.72    163.01 o 
   4   3  14      331.66      364.49     58.30 o 
   5   3  14      567.47      645.00    115.22 o 
  -8   4  14     4247.05     4144.04    300.88 o 
  -7   4  14     6072.65     6134.72    237.97 o 
  -6   4  14     1788.21     1701.96     69.09 o 
  -5   4  14      561.96      625.90     63.40 o 
  -4   4  14     5075.50     5001.53    122.69 o 
  -3   4  14     4503.49     4316.89     99.01 o 
  -2   4  14      396.56      344.88     45.61 o 
  -1   4  14      717.44      786.95     90.92 o 
   0   4  14     6904.22     6574.13    177.46 o 
   1   4  14     4569.67     4626.33    141.55 o 
   2   4  14      148.71      138.70     18.27 o 
   3   4  14      598.40      644.91     42.77 o 
   4   4  14     5213.34     5199.08    158.28 o 
   5   4  14     4439.24     4268.28    128.23 o 
  -7   5  14        7.83       43.14     14.78 o 
  -6   5  14      235.28      196.92     61.70 o 
  -5   5  14      742.19      687.29     55.01 o 
  -4   5  14       24.78       26.88      8.80 o 
  -3   5  14      490.36      454.11     43.25 o 
  -2   5  14      166.37      163.44     30.79 o 
  -1   5  14      619.88      647.33    137.06 o 
   0   5  14       61.85      118.39     23.48 o 
   1   5  14       73.61      114.74     18.91 o 
   2   5  14       17.50       63.32     42.83 o 
   3   5  14       41.94       95.13     38.22 o 
   4   5  14       45.95       54.75     43.76 o 
   5   5  14      137.70      154.10     47.33 o 
  -7   6  14     3009.30     3120.88    356.61 o 
  -6   6  14      829.86      761.62     89.54 o 
  -5   6  14      607.74      579.22     91.38 o 
  -4   6  14     3554.84     3520.95    410.62 o 
  -3   6  14     2577.10     2649.07    126.25 o 
  -2   6  14      697.40      663.30     61.64 o 
  -1   6  14      332.17      402.47     53.11 o 
   0   6  14     2695.04     2573.45    265.99 o 
   1   6  14      317.50      361.74     71.71 o 
   2   6  14      170.37      192.78     24.99 o 
   3   6  14      318.11      295.33     38.29 o 
   4   6  14     2281.17     2110.85    117.42 o 
  -7   7  14      642.53      570.91     79.42 o 
  -6   7  14     4390.38     4969.46    282.73 o 
  -5   7  14     4977.30     4950.89    251.51 o 
  -4   7  14     1212.37     1105.24    180.06 o 
  -3   7  14     1075.88     1402.49    179.26 o 
  -2   7  14     7865.39     8163.12    385.80 o 
  -1   7  14     8851.80     9934.92    464.13 o 
   0   7  14     1779.71     1817.82    123.46 o 
   1   7  14     1284.51     1254.86    100.12 o 
   2   7  14     7424.32     7294.70    233.11 o 
   3   7  14     6728.97     6575.89    259.01 o 
   4   7  14     2368.12     2426.29    156.91 o 
  -6   8  14       91.72       57.11     21.39 o 
  -5   8  14      751.99      750.57    108.32 o 
  -4   8  14     2762.80     2795.24    338.61 o 
  -3   8  14     2085.59     2045.91    221.07 o 
  -2   8  14      271.03      242.90     58.31 o 
  -1   8  14      349.93      521.25     74.20 o 
   1   8  14     1700.03     1875.60    337.53 o 
   2   8  14       83.19       93.66     32.49 o 
   3   8  14      233.90      283.22     60.21 o 
  -5   9  14      283.32      280.40     65.99 o 
  -4   9  14      413.23      449.68     97.16 o 
  -3   9  14      136.04      213.14     67.64 o 
  -2   9  14     2261.34     2543.63    222.93 o 
  -1   9  14     1872.69     1652.36    340.95 o 
   0   9  14      127.38      206.18     71.14 o 
   1   9  14      337.68      454.38    124.34 o 
   2   9  14      888.45      862.25    147.76 o 
   3   9  14      740.31      808.66    221.49 o 
  -5  10  14     1753.45     1202.29    225.45 o 
  -4  10  14     4065.50     4755.40    254.61 o 
  -3  10  14     5824.77     6281.58    356.38 o 
  -2  10  14     2274.48     2434.24    378.84 o 
  -1  10  14     1173.07     1148.04    245.24 o 
   0  10  14     5985.81     6696.51    380.88 o 
   1  10  14     5242.57     5973.05    468.67 o 
   2  10  14     2162.68     2294.88    202.16 o 
  -3  11  14       29.87       54.81     47.82 o 
  -2  11  14     2354.65     2715.52    182.55 o 
  -1  11  14     1561.95     1470.84    165.15 o 
   0  11  14      394.91      569.49     89.38 o 
   1  11  14      100.13      125.37     69.27 o 
  -7   1  15      260.71      241.35     45.47 o 
  -6   1  15     4550.52     4228.61    302.51 o 
  -5   1  15     3273.31     3180.42    163.03 o 
  -4   1  15     1940.99     1909.82    173.82 o 
  -3   1  15     1461.14     1513.21    141.55 o 
  -2   1  15     9213.97     9534.28    255.08 o 
  -1   1  15     2452.52     2573.77    128.86 o 
   0   1  15      125.26       90.98     27.08 o 
   1   1  15     1145.94     1205.42     60.85 o 
   2   1  15     3735.72     4026.38    114.74 o 
   3   1  15     3406.17     3307.54    127.00 o 
   4   1  15       87.13      123.33     55.53 o 
   5   1  15     1113.50     1201.46    161.96 o 
  -7   2  15     4641.46     4745.49    237.03 o 
  -6   2  15      943.72      923.75     58.39 o 
  -5   2  15      732.09      715.81     79.15 o 
  -4   2  15     7176.39     6998.80    219.04 o 
  -3   2  15     9971.96     9836.18    268.28 o 
  -2   2  15      962.03      871.80    106.85 o 
  -1   2  15      729.05      900.80    152.15 o 
   0   2  15     6888.92     7097.66    201.98 o 
   1   2  15     9677.21     9942.54    546.07 o 
   2   2  15     2351.27     2336.79    113.94 o 
   3   2  15     1345.16     1202.52     49.47 o 
   4   2  15     6235.81     5993.84    190.30 o 
  -7   3  15      155.40      124.68     38.87 o 
  -6   3  15     1387.38     1436.33    102.46 o 
  -5   3  15      908.47      785.05     56.19 o 
  -4   3  15        8.57       77.39     27.13 o 
  -3   3  15     2107.01     2041.78     91.90 o 
  -2   3  15     3015.56     2766.81     92.87 o 
  -1   3  15     1980.71     1782.07     90.22 o 
   0   3  15      541.98      500.33     32.52 o 
   1   3  15     1266.23     1177.55    124.82 o 
   2   3  15      590.25      618.16     66.34 o 
   3   3  15       72.42       69.93     18.34 o 
   4   3  15      251.15      177.71     32.90 o 
  -7   4  15      620.24      542.63     51.59 o 
  -6   4  15       58.78       51.02     28.61 o 
  -5   4  15       24.39       76.76     20.06 o 
  -4   4  15     1112.46     1122.03     62.26 o 
  -3   4  15     3076.00     2853.43    120.04 o 
  -2   4  15      500.51      488.64     91.19 o 
  -1   4  15      108.82      100.21     45.48 o 
   0   4  15     1391.82     1480.59     67.82 o 
   1   4  15     2254.02     2356.25     76.33 o 
   2   4  15     2052.04     2048.99    114.09 o 
   3   4  15       64.19      112.01     46.29 o 
   4   4  15     1633.30     1669.82     66.39 o 
  -7   5  15      786.87      635.10     72.87 o 
  -6   5  15     5407.76     5271.89    166.46 o 
  -5   5  15     6633.59     6680.38    239.91 o 
  -4   5  15     1496.47     1267.35    126.44 o 
  -3   5  15     1235.18     1090.41     77.19 o 
  -2   5  15     8212.92     7906.71    232.43 o 
  -1   5  15    11508.97    11852.86    491.80 o 
   0   5  15      770.50      759.65     77.32 o 
   1   5  15     1256.16     1180.23     64.21 o 
   2   5  15     4028.11     4244.98    200.57 o 
   3   5  15    10955.73    10448.06    390.07 o 
   4   5  15     1254.19     1189.84    106.78 o 
  -6   6  15      539.42      477.47    121.76 o 
  -5   6  15      318.72      189.49     58.60 o 
  -4   6  15     2479.73     2302.50    326.67 o 
  -3   6  15     1830.43     1870.91    231.97 o 
  -2   6  15      959.83      969.66    102.04 o 
  -1   6  15       54.47      111.83     29.08 o 
   0   6  15     4439.99     4211.25    134.30 o 
   1   6  15     3203.81     3015.35     89.28 o 
   2   6  15     1289.50     1328.36    105.63 o 
   3   6  15      460.67      365.71     58.76 o 
   4   6  15     2559.01     2322.00    154.20 o 
  -6   7  15       37.55       22.61     27.43 o 
  -5   7  15      208.08      114.47     29.00 o 
  -4   7  15        5.05       35.49     17.96 o 
  -3   7  15      155.12      218.00     65.97 o 
  -2   7  15      862.08      931.11    182.26 o 
  -1   7  15      283.41      291.38     61.22 o 
   0   7  15       54.23       20.71     24.08 o 
   1   7  15      110.93       71.78     26.27 o 
   2   7  15       30.00       49.87     50.20 o 
   3   7  15      141.78       89.50     37.27 o 
  -5   8  15      356.32      273.84     87.18 o 
  -4   8  15     4904.04     3646.23    507.40 o 
  -3   8  15     5973.15     5839.16    308.64 o 
  -2   8  15      928.79      662.49    111.25 o 
  -1   8  15       14.63       51.14     44.52 o 
   0   8  15     3278.24     3438.77    197.00 o 
   1   8  15     5721.73     6212.56    247.01 o 
   2   8  15      772.20      643.70     80.25 o 
  -5   9  15     5005.26     5424.11    297.95 o 
  -4   9  15      771.96      627.82    126.00 o 
  -3   9  15      748.63      811.20    238.09 o 
   0   9  15      410.42      405.08     66.10 o 
   1   9  15     1085.71     1157.19    315.06 o 
   2   9  15     3915.46     4411.85    191.65 o 
  -4  10  15      289.28      214.23     60.84 o 
  -3  10  15      614.83      554.11    116.45 o 
  -2  10  15      552.26      440.41    157.74 o 
  -1  10  15       13.91       72.45     49.00 o 
   0  10  15      715.20      865.06    108.10 o 
   1  10  15      285.57      302.20     46.11 o 
  -7   0  16     7345.80     7504.63    363.26 o 
  -6   0  16     1170.20     1113.36    157.66 o 
  -5   0  16     2768.64     2839.52    203.39 o 
  -4   0  16     4986.76     5499.70    264.56 o 
  -3   0  16    13085.25    12963.42   1398.89 o 
  -2   0  16     2240.53     2180.09    309.14 o 
  -1   0  16     1996.55     2104.02    246.34 o 
   0   0  16     5490.55     5854.33    280.46 o 
   1   0  16     8707.92     9288.93    397.34 o 
   2   0  16      702.64      751.14     64.98 o 
   3   0  16      950.95     1042.07    123.52 o 
   4   0  16     5391.28     5675.42    286.46 o 
  -7   1  16       37.99       36.52     23.19 o 
  -6   1  16     1521.31     1295.96    152.85 o 
  -5   1  16      697.24      508.57     88.87 o 
  -4   1  16       31.51       29.73     24.29 o 
  -3   1  16      131.69      135.75     26.32 o 
  -2   1  16     3744.87     3736.05    167.07 o 
  -1   1  16     2031.16     2039.88    134.86 o 
   0   1  16      969.58     1064.41     58.37 o 
   1   1  16       10.77       86.24     47.39 o 
   2   1  16     2749.12     2867.89    143.84 o 
   3   1  16     1591.11     1335.03    106.98 o 
   4   1  16      162.37      337.93     70.31 o 
  -7   2  16      473.37      438.88     48.98 o 
  -6   2  16       31.31       53.92     19.80 o 
  -5   2  16       90.12       37.02     19.54 o 
  -4   2  16      909.64      941.15    104.15 o 
  -3   2  16      822.23      714.80     91.49 o 
  -2   2  16       42.35       20.86     14.93 o 
  -1   2  16      330.78      299.42     63.54 o 
   0   2  16     1416.12     1325.87    140.69 o 
   1   2  16     1108.08     1313.22    212.43 o 
   2   2  16      152.96      150.84     34.25 o 
   3   2  16        9.54       52.48     25.90 o 
   4   2  16       30.02       49.38     20.45 o 
  -7   3  16      619.96      557.53     78.66 o 
  -6   3  16     4136.07     4169.53    173.97 o 
  -5   3  16     6340.83     6387.06    165.91 o 
  -4   3  16      968.60      850.11    115.94 o 
  -3   3  16      427.80      342.01     61.94 o 
  -2   3  16     3965.33     4091.65    226.10 o 
  -1   3  16     4583.37     4681.25    170.15 o 
   0   3  16     2318.63     1978.95    278.79 o 
   1   3  16      730.28      835.98     54.35 o 
   2   3  16     6073.97     6271.11    182.47 o 
   3   3  16     5172.64     5114.66    164.78 o 
   4   3  16      768.73      761.31     82.57 o 
  -6   4  16     1761.34     1701.63     96.45 o 
  -5   4  16      840.27      629.73     98.25 o 
  -4   4  16     5169.38     4852.98    168.58 o 
  -3   4  16     5598.31     5374.78    184.35 o 
  -2   4  16     1020.24      947.23    216.18 o 
  -1   4  16     1286.68     1329.26     77.02 o 
   0   4  16     5735.74     5678.50    177.61 o 
   1   4  16     4125.77     4131.70    138.01 o 
   2   4  16      429.85      455.55     82.80 o 
   3   4  16      295.92      202.34     32.74 o 
  -6   5  16       44.61       26.20     14.91 o 
  -5   5  16      137.33       94.03     44.66 o 
  -4   5  16       29.11       30.41     14.83 o 
  -3   5  16        4.39       27.81     10.13 o 
  -2   5  16      311.08      226.23     55.09 o 
  -1   5  16      167.53      155.60     24.41 o 
   0   5  16       14.17       19.73     10.63 o 
   1   5  16       13.97       63.36     20.83 o 
   2   5  16      146.20      155.18     43.74 o 
   3   5  16        1.25       90.94     36.99 o 
  -6   6  16     1410.83     1116.99    237.27 o 
  -5   6  16      421.02      461.00    109.58 o 
  -4   6  16     3445.97     3766.43    212.45 o 
  -3   6  16     4202.95     4423.11    214.84 o 
  -2   6  16     1285.01     1249.66    196.63 o 
  -1   6  16      967.99      876.62    175.75 o 
   0   6  16     4538.13     4644.60    222.99 o 
   1   6  16     2611.47     2856.36    171.49 o 
   2   6  16      648.73      659.91    161.32 o 
   3   6  16      196.72      152.02     72.22 o 
  -5   7  16     6505.68     6301.19    593.64 o 
  -4   7  16      966.64      993.82    165.18 o 
  -3   7  16      748.92      697.75    161.33 o 
  -2   7  16     3463.10     3430.14    231.41 o 
  -1   7  16     5240.46     5186.04    275.89 o 
   0   7  16     2806.97     2938.72    172.67 o 
   1   7  16     1112.14     1107.60    133.63 o 
   2   7  16     5147.01     4755.35    193.49 o 
  -4   8  16     1528.69     1639.46    278.94 o 
  -3   8  16     1563.59     1766.70    198.72 o 
  -2   8  16      174.16      191.55     57.15 o 
  -1   8  16       92.36      182.43     53.28 o 
   0   8  16     1652.79     1725.66    196.41 o 
   1   8  16     2387.62     2803.22    167.78 o 
  -3   9  16      154.33      221.68     76.30 o 
  -2   9  16      205.52      201.33     68.05 o 
  -1   9  16      607.73      464.51    143.42 o 
   0   9  16      730.57      686.40    115.80 o 
  -6   1  17     2330.20     2438.83    345.98 o 
  -5   1  17     1922.06     1850.81    153.28 o 
  -4   1  17      591.91      471.99     63.27 o 
  -3   1  17      154.34      112.08     22.17 o 
  -2   1  17     3743.46     3715.82    180.06 o 
  -1   1  17     5550.25     5586.11    177.00 o 
   0   1  17      905.94     1008.50     92.32 o 
   1   1  17      650.29      670.96     50.59 o 
   2   1  17     2363.58     2541.85    112.74 o 
   3   1  17     2643.75     2697.62    110.34 o 
  -6   2  17     1443.25     1351.06    126.43 o 
  -5   2  17      899.77      743.15    125.40 o 
  -4   2  17     6336.97     6468.80    205.58 o 
  -3   2  17     5888.71     6185.98    196.62 o 
  -2   2  17     2075.65     1873.08    129.09 o 
  -1   2  17      981.57      903.31    120.73 o 
   0   2  17     5766.37     5699.69    244.81 o 
   1   2  17     4928.97     5196.49    190.27 o 
   2   2  17      488.51      455.13     44.46 o 
   3   2  17      354.34      366.34     64.92 o 
  -5   3  17      874.56      654.92    103.59 o 
  -4   3  17       36.80       67.36     24.40 o 
  -3   3  17      301.57      155.36     72.36 o 
  -2   3  17      312.75      340.67    109.74 o 
  -1   3  17      721.14      661.56     47.46 o 
   0   3  17      105.08      116.22     34.35 o 
   1   3  17       65.66       68.65     19.04 o 
   2   3  17      336.41      316.30     41.62 o 
   3   3  17      561.22      473.60     54.95 o 
  -6   4  17      112.66       86.29     28.90 o 
  -5   4  17      272.22      287.94     73.10 o 
  -4   4  17     1051.85      967.09    211.51 o 
  -3   4  17     1250.29     1240.67     88.46 o 
  -2   4  17      508.82      449.03     36.26 o 
  -1   4  17      406.23      420.40     37.29 o 
   0   4  17     2816.35     2691.83    106.78 o 
   1   4  17     1924.40     2075.72    300.00 o 
   2   4  17      314.54      293.75     35.62 o 
  -5   5  17     6090.13     6293.60    336.14 o 
  -4   5  17     1448.34     1273.16    289.98 o 
  -3   5  17        8.98       16.37     27.86 o 
  -2   5  17     4752.29     4943.13    262.56 o 
  -1   5  17     7349.42     7963.65    401.61 o 
   0   5  17     1002.68      778.62     81.44 o 
   1   5  17      207.83      203.46     54.29 o 
   2   5  17     4341.23     4317.29    203.01 o 
  -5   6  17      264.69      160.49     55.53 o 
  -4   6  17     2436.35     2193.79    283.00 o 
  -3   6  17     2319.63     2493.76    160.11 o 
  -2   6  17      877.82      844.58    234.70 o 
  -1   6  17      388.25      282.91     67.39 o 
   0   6  17     2387.79     2275.23    147.49 o 
   1   6  17     2620.57     2807.31    162.26 o 
   2   6  17     1296.77     1004.77    183.22 o 
  -4   7  17       25.92       45.11     31.26 o 
  -3   7  17       62.19       64.94     42.11 o 
  -2   7  17      290.65      334.84     84.99 o 
  -1   7  17      106.37       72.81     28.07 o 
   0   7  17       57.39      140.22     51.18 o 
   1   7  17       24.10       70.67     45.38 o 
  -3   8  17     4263.33     4525.79    257.32 o 
  -2   8  17      723.91      688.21    169.07 o 
  -1   8  17      539.69      579.49    169.12 o 
   0   8  17     5357.64     5516.57    302.09 o 
  -4   0  18     4457.90     4878.63    279.52 o 
  -3   0  18     7200.31     7473.77    375.57 o 
  -2   0  18     1486.73     1152.54    239.38 o 
  -1   0  18      694.50      886.81     85.88 o 
   0   0  18     3398.60     3251.26    191.16 o 
   1   0  18     3626.63     3479.45    204.92 o 
   2   0  18     1418.72     2082.71    133.49 o 
  -5   1  18      955.90      661.94    116.14 o 
  -4   1  18      510.45      457.82     65.51 o 
  -3   1  18        7.37       46.26     16.96 o 
  -2   1  18     1307.72     1065.94    152.00 o 
  -1   1  18     1646.08     1526.77     93.88 o 
   0   1  18      976.14      896.68     75.05 o 
   1   1  18       57.99       46.19     15.72 o 
   2   1  18     1456.58     1569.25    156.45 o 
  -5   2  18        1.99       54.85     18.81 o 
  -4   2  18      698.02      486.25     91.48 o 
  -3   2  18      386.95      343.00     51.05 o 
  -2   2  18       35.65       57.30     22.32 o 
  -1   2  18       99.71      174.70     29.59 o 
   0   2  18      158.53      156.93     77.46 o 
   1   2  18       19.87       70.72     49.57 o 
   2   2  18       31.63       69.12     24.43 o 
  -5   3  18     5389.08     5509.62    209.99 o 
  -4   3  18     1127.00      887.46    130.74 o 
  -3   3  18      233.09      182.08     47.71 o 
  -2   3  18     4159.65     4068.65    279.41 o 
  -1   3  18     7558.71     7458.62    397.96 o 
   0   3  18     1863.53     1882.72    145.27 o 
   1   3  18      636.93      593.64     50.15 o 
   2   3  18     3848.19     3938.52    329.66 o 
  -5   4  18      646.07      604.39    172.44 o 
  -4   4  18     4337.87     4570.29    237.11 o 
  -3   4  18     4064.87     3675.78    149.08 o 
  -2   4  18      933.85      831.72     84.36 o 
  -1   4  18      809.99      708.64     60.99 o 
   0   4  18     3303.86     3161.33    174.56 o 
   1   4  18     3480.48     3559.80    196.63 o 
  -4   5  18      143.05      198.55     69.26 o 
  -3   5  18        0.11       38.43     22.53 o 
  -2   5  18       25.07       81.84     43.75 o 
  -1   5  18       20.97       64.48     35.19 o 
   0   5  18       15.18       81.93     36.51 o 
   1   5  18        1.43      168.39     46.31 o 
  -3   6  18     2207.87     1715.21    329.54 o 
  -2   6  18      238.14      185.57     86.69 o 
  -1   6  18     2131.31     2164.51    141.11 o 
   0   6  18     2045.55     2218.30    140.79 o 
  -4   1  19      388.97      255.81     46.75 o 
  -3   1  19     1527.75     1366.58    203.52 o 
  -2   1  19     2317.34     2367.57    141.31 o 
  -1   1  19     3168.52     2953.82    114.22 o 
   0   1  19      884.01      912.37    196.98 o 
  -4   2  19     3566.74     3755.46    202.21 o 
  -3   2  19     4634.51     4764.70    247.21 o 
  -2   2  19     2128.22     1908.00    102.15 o 
  -1   2  19       16.93       33.57     39.82 o 
   0   2  19     5135.76     5239.26    272.22 o 
  -4   3  19      896.03      528.12    106.85 o 
  -3   3  19       14.43       33.81     22.14 o 
  -2   3  19      241.36      389.90     75.16 o 
  -1   3  19      274.39      285.56     60.42 o 
   0   3  19       34.90       63.30     33.46 o 
  -3   4  19      169.59       66.22     41.97 o 
  -2   4  19      649.23      590.60    134.82 o 
  -1   4  19        9.66       84.36     30.51 o 
                                                 
